# Supplementary material for: Genome-wide analysis of genetic diversity and artificial selection in Large White pigs in Russia
Source: PeerJ. 2021 Jul 2;9:e11595. doi: 10.7717/peerj.11595 (PMC8256806; doi:10.7717/peerj.11595)
Supplement: Supplemental Information 2 — Raw data fam file [file peerj-09-11595-s002.fam]

LW_1	203985360001_R03C01	0	0	0	-9
LW_1	203985360001_R06C02	0	0	0	-9
LW_1	203985360001_R08C01	0	0	0	-9
LW_1	203985360001_R09C01	0	0	0	-9
LW_1	203985360001_R10C02	0	0	0	-9
LW_1	203985370001_R01C02	0	0	0	-9
LW_1	203985370001_R02C01	0	0	0	-9
LW_1	203985370001_R02C02	0	0	0	-9
LW_1	203985370001_R03C01	0	0	0	-9
LW_1	203985370001_R03C02	0	0	0	-9
LW_1	203985370001_R04C01	0	0	0	-9
LW_1	203985370001_R04C02	0	0	0	-9
LW_1	203985370001_R05C01	0	0	0	-9
LW_1	203985370001_R05C02	0	0	0	-9
LW_1	203985370001_R06C01	0	0	0	-9
LW_1	203985370001_R06C02	0	0	0	-9
LW_1	203985370001_R07C01	0	0	0	-9
LW_1	203985370001_R07C02	0	0	0	-9
LW_1	203985370001_R08C01	0	0	0	-9
LW_1	203985370001_R09C01	0	0	0	-9
LW_1	203985370001_R09C02	0	0	0	-9
LW_1	203985370001_R10C01	0	0	0	-9
LW_1	203985370001_R11C02	0	0	0	-9
LW_1	203985370001_R12C01	0	0	0	-9
LW_1	203985370023_R01C02	0	0	0	-9
LW_1	203985370023_R03C01	0	0	0	-9
LW_1	203985370023_R04C01	0	0	0	-9
LW_1	203985370023_R07C02	0	0	0	-9
LW_1	203985370023_R08C01	0	0	0	-9
LW_1	203985370023_R11C01	0	0	0	-9
LW_1	203985370023_R12C01	0	0	0	-9
LW_1	203985370009_R11C01	0	0	0	-9
D	203985370010_R01C01	0	0	0	-9
D	203985370010_R01C02	0	0	0	-9
D	203985370010_R02C01	0	0	0	-9
D	203985370010_R03C01	0	0	0	-9
D	203985370010_R04C01	0	0	0	-9
D	203985370010_R05C01	0	0	0	-9
D	203985370010_R07C01	0	0	0	-9
D	203985370010_R08C01	0	0	0	-9
D	203985370010_R11C01	0	0	0	-9
D	203985370010_R12C01	0	0	0	-9
D	203985370021_R01C01	0	0	0	-9
D	203985370021_R02C01	0	0	0	-9
D	203985370021_R03C01	0	0	0	-9
D	203985370021_R05C01	0	0	0	-9
D	203985370021_R08C01	0	0	0	-9
D	203985370021_R11C01	0	0	0	-9
D	203985370015_R01C02	0	0	0	-9
D	203985370015_R02C01	0	0	0	-9
D	203985370015_R03C02	0	0	0	-9
D	203985370015_R06C01	0	0	0	-9
D	203985370015_R08C01	0	0	0	-9
D	203985370015_R09C02	0	0	0	-9
D	203985370015_R10C01	0	0	0	-9
D	203985370015_R10C02	0	0	0	-9
D	203985370015_R11C02	0	0	0	-9
LW_3	203985370022_R01C01	0	0	0	-9
LW_3	203985370022_R03C01	0	0	0	-9
LW_3	203985370026_R01C01	0	0	0	-9
LW_3	203985370026_R01C02	0	0	0	-9
LW_3	203985370026_R02C01	0	0	0	-9
LW_3	203985370026_R02C02	0	0	0	-9
LW_3	203985370026_R03C01	0	0	0	-9
LW_3	203985370026_R03C02	0	0	0	-9
LW_3	203985370026_R04C01	0	0	0	-9
LW_3	203985370026_R04C02	0	0	0	-9
LW_3	203985370026_R05C01	0	0	0	-9
LW_3	203985370026_R05C02	0	0	0	-9
LW_3	203985370026_R06C01	0	0	0	-9
LW_3	203985370026_R06C02	0	0	0	-9
LW_3	203985370026_R07C01	0	0	0	-9
LW_3	203985370026_R07C02	0	0	0	-9
LW_3	203985370026_R08C01	0	0	0	-9
LW_3	203985370026_R08C02	0	0	0	-9
LW_3	203985370026_R09C01	0	0	0	-9
LW_3	203985370026_R09C02	0	0	0	-9
LW_3	203985370026_R10C01	0	0	0	-9
LW_3	203985370026_R11C01	0	0	0	-9
LW_3	203985370026_R11C02	0	0	0	-9
LW_3	203985370026_R12C01	0	0	0	-9
LW_3	203985370026_R12C02	0	0	0	-9
LW_2	203985370022_R01C02	0	0	0	-9
LW_2	203985370022_R02C01	0	0	0	-9
LW_2	203985370022_R02C02	0	0	0	-9
LW_2	203985370022_R03C02	0	0	0	-9
LW_2	203985370022_R04C01	0	0	0	-9
LW_2	203985370022_R04C02	0	0	0	-9
LW_2	203985370022_R05C01	0	0	0	-9
LW_2	203985370022_R05C02	0	0	0	-9
LW_2	203985370022_R06C01	0	0	0	-9
LW_2	203985370022_R07C01	0	0	0	-9
LW_2	203985370022_R07C02	0	0	0	-9
LW_2	203985370022_R08C01	0	0	0	-9
LW_2	203985370022_R08C02	0	0	0	-9
LW_2	203985370022_R09C01	0	0	0	-9
LW_2	203985370022_R09C02	0	0	0	-9
LW_2	203985370022_R10C01	0	0	0	-9
LW_2	203985370022_R10C02	0	0	0	-9
LW_2	203985370022_R11C01	0	0	0	-9
LW_2	203985370022_R11C02	0	0	0	-9
LW_2	203985370022_R12C01	0	0	0	-9
LW_2	203985370022_R12C02	0	0	0	-9
LW_2	204054460010_R01C02	0	0	0	-9
LW_2	204054460010_R02C02	0	0	0	-9
LW_2	204054460010_R03C02	0	0	0	-9
LW_2	204054460010_R04C02	0	0	0	-9
LW_2	204054460010_R05C02	0	0	0	-9
LW_2	204054460010_R06C02	0	0	0	-9
LW_2	204054460010_R07C02	0	0	0	-9
LW_2	204054460010_R08C02	0	0	0	-9
LW_2	204054460010_R09C02	0	0	0	-9
LW_2	204054460010_R10C02	0	0	0	-9
LW_2	204054460010_R11C02	0	0	0	-9
LW_2	204054460010_R12C02	0	0	0	-9
LW_4	203985370014_R01C01	0	0	0	-9
LW_4	203985370014_R01C02	0	0	0	-9
LW_4	203985370014_R02C01	0	0	0	-9
LW_4	203985370014_R02C02	0	0	0	-9
LW_4	203985370014_R03C01	0	0	0	-9
LW_4	203985370014_R03C02	0	0	0	-9
LW_4	203985370014_R04C01	0	0	0	-9
LW_4	203985370014_R04C02	0	0	0	-9
LW_4	203985370014_R05C01	0	0	0	-9
LW_4	203985370014_R05C02	0	0	0	-9
LW_4	203985370014_R06C01	0	0	0	-9
LW_4	203985370014_R06C02	0	0	0	-9
LW_4	203985370014_R07C01	0	0	0	-9
LW_4	203985370014_R07C02	0	0	0	-9
LW_4	203985370014_R08C01	0	0	0	-9
LW_4	203985370014_R08C02	0	0	0	-9
LW_4	203985370014_R09C01	0	0	0	-9
LW_4	203985370014_R09C02	0	0	0	-9
LW_4	203985370014_R10C01	0	0	0	-9
LW_4	203985370014_R11C01	0	0	0	-9
LW_4	203985370014_R11C02	0	0	0	-9
LW_4	203985370014_R12C01	0	0	0	-9
L	203985370010_R02C02	0	0	0	-9
L	203985370010_R04C02	0	0	0	-9
L	203985370010_R08C02	0	0	0	-9
L	203985370010_R12C02	0	0	0	-9
L	203985370027_R02C01	0	0	0	-9
L	203985370027_R02C02	0	0	0	-9
L	203985370027_R05C01	0	0	0	-9
L	203985370027_R05C02	0	0	0	-9
L	203985370027_R06C02	0	0	0	-9
L	203985370027_R08C02	0	0	0	-9
L	203985370027_R09C01	0	0	0	-9
L	203985370027_R10C02	0	0	0	-9
L	203985370027_R12C02	0	0	0	-9
L	203985370015_R01C01	0	0	0	-9
L	203985370015_R07C01	0	0	0	-9
L	203985370015_R09C01	0	0	0	-9
