# Supplementary material for: Genome-wide analysis of genetic diversity and artificial selection in Large White pigs in Russia
Source: PeerJ. 2021 Jul 2;9:e11595. doi: 10.7717/peerj.11595 (PMC8256806; doi:10.7717/peerj.11595)
Supplement: Supplemental Information 4 — Raw data bim file [file peerj-09-11595-s004.bim]

1	WU_10.2_1_9260	0	9260	C	A
1	WU_10.2_1_86062	0	86062	C	A
1	WU_10.2_1_123893	0	123893	A	C
1	WU_10.2_1_233515	0	233515	G	A
1	1_242598	0	242598	A	G
1	WU_10.2_1_266158	0	266158	C	A
1	ASGA0000014	0	342481	A	C
1	ASGA0000021	0	489855	A	C
1	ALGA0000009	0	538161	A	G
1	ALGA0000014	0	565627	A	G
1	ASGA0000005	0	632827	A	C
1	WU_10.2_1_722623	0	722623	G	A
1	INRA0000015	0	744240	A	G
1	WU_10.2_1_778943	0	778943	A	C
1	WU_10.2_1_782736	0	782736	A	G
1	WU_10.2_1_786318	0	786318	G	A
1	M1GA0000060	0	791056	A	G
1	WU_10.2_1_838596	0	838596	A	G
1	ALGA0000021	0	861439	C	A
1	ALGA0000022	0	865364	G	A
1	WU_10.2_1_934682	0	934682	A	C
1	M1GA0000069	0	947141	A	G
1	WU_10.2_1_974053	0	974053	G	A
1	WU_10.2_1_1037993	0	1037993	A	G
1	H3GA0000048	0	1049272	A	G
1	ASGA0000050	0	1067148	A	C
1	MARC0072195	0	1080620	A	C
1	WU_10.2_1_1098352	0	1098352	A	G
1	MARC0110724	0	1166552	A	G
1	H3GA0000057	0	1220227	A	G
1	ASGA0000071	0	1296974	G	A
1	ALGA0000047	0	1300464	A	G
1	ALGA0000046	0	1314590	G	A
1	WU_10.2_1_1334349	0	1334349	A	G
1	H3GA0000058	0	1350244	A	C
1	M1GA0000081	0	1356594	A	C
1	ASGA0000091	0	1526732	G	A
1	M1GA0000135	0	1547671	C	A
1	M1GA0000139	0	1560667	G	A
1	M1GA0000151	0	1585392	A	G
1	H3GA0000077	0	1614750	A	C
1	M1GA0000100	0	1637442	A	G
1	WU_10.2_1_1687989	0	1687989	A	G
1	H3GA0000082	0	1843489	G	A
1	M1GA0000158	0	1860883	C	A
1	WU_10.2_1_1884539	0	1884539	A	G
1	ALGA0000232	0	1958514	C	A
1	WU_10.2_1_1994718	0	1994718	A	G
1	ASGA0000309	0	2010349	A	G
1	ASGA0000304	0	2040352	C	A
1	ALGA0000218	0	2051900	A	G
1	MARC0028827	0	2073619	A	C
1	WU_10.2_1_2125452	0	2125452	A	G
1	ASGA0000323	0	2139706	G	A
1	ALGA0000251	0	2153932	A	G
1	WU_10.2_1_2176651	0	2176651	A	C
1	WU_10.2_1_2322507	0	2322507	G	A
1	CASI0007833	0	2335493	A	G
1	ASGA0101285	0	2369750	A	G
1	WU_10.2_1_2391815	0	2391815	A	G
1	ASGA0083458	0	2406794	G	A
1	WU_10.2_1_2430159	0	2430159	A	C
1	1_2463520	0	2463520	A	G
1	WU_10.2_1_2473490	0	2473490	A	G
1	ASGA0102762	0	2530735	G	A
1	MARC0076778	0	2532393	A	G
1	MARC0015795	0	2546844	G	A
1	WU_10.2_1_2621338	0	2621338	A	G
1	WU_10.2_1_2627242	0	2627242	A	G
1	ASGA0086709	0	2633678	G	A
1	ALGA0112852	0	2637659	A	G
1	WU_10.2_1_2667200	0	2667200	C	A
1	M1GA0025062	0	2687123	A	C
1	WU_10.2_1_2711786	0	2711786	A	G
1	WU_10.2_1_2738577	0	2738577	A	G
1	1_2812415	0	2812415	G	A
1	MARC0063358	0	2829500	G	A
1	ASGA0085437	0	2835242	A	G
1	WU_10.2_1_2886072	0	2886072	G	A
1	H3GA0052387	0	2908940	A	C
1	WU_10.2_1_2931464	0	2931464	G	A
1	ASGA0000264	0	2950020	G	A
1	ALGA0000195	0	2965787	G	A
1	MARC0000620	0	3008501	C	A
1	ASGA0000285	0	3035532	C	A
1	MARC0001272	0	3052419	A	G
1	WU_10.2_1_3091800	0	3091800	G	A
1	WU_10.2_1_3177789	0	3177789	A	G
1	M1GA0000188	0	3189426	G	A
1	M1GA0000195	0	3230220	A	G
1	MARC0018011	0	3253477	A	C
1	MARC0072453	0	3303927	A	G
1	ALGA0000112	0	3327918	A	G
1	MARC0076699	0	3359213	A	G
1	WU_10.2_1_3387184	0	3387184	A	G
1	ALGA0000120	0	3414845	C	A
1	WU_10.2_1_3436923	0	3436923	G	A
1	M1GA0000233	0	3458697	G	A
1	H3GA0000180	0	3472017	A	G
1	ALGA0000131	0	3485019	G	A
1	MARC0038011	0	3505464	A	C
1	ALGA0000134	0	3528078	A	G
1	ASGA0000170	0	3533283	C	A
1	ALGA0000133	0	3539284	A	G
1	WU_10.2_1_3560483	0	3560483	A	G
1	ASGA0000179	0	3582534	G	A
1	MARC0040142	0	3601271	C	A
1	1_3640815	0	3640815	G	A
1	M1GA0000288	0	3659127	A	G
1	ASGA0000192	0	3674852	C	A
1	DIAS0002496	0	3691600	G	A
1	ALGA0000172	0	3724750	A	G
1	WU_10.2_1_3791843	0	3791843	A	G
1	DIAS0001378	0	3859307	G	A
1	H3GA0000310	0	3871501	A	G
1	H3GA0000320	0	3902600	A	G
1	WU_10.2_1_3973612	0	3973612	G	A
1	ALGA0000300	0	3977158	G	A
1	WU_10.2_1_4014211	0	4014211	A	C
1	ALGA0000277	0	4022389	A	G
1	ASGA0000364	0	4045959	C	A
1	WU_10.2_1_4123643	0	4123643	G	A
1	M1GA0000475	0	4146273	G	A
1	ALGA0108678	0	4150601	A	C
1	WU_10.2_1_4177383	0	4177383	A	C
1	WU_10.2_1_4191867	0	4191867	G	A
1	MARC0083899	0	4222776	A	G
1	WU_10.2_1_4240325	0	4240325	G	A
1	MARC0087450	0	4264479	G	A
1	WU_10.2_1_4313782	0	4313782	G	A
1	WU_10.2_1_4319514	0	4319514	G	A
1	INRA0000110	0	4339088	A	G
1	ALGA0000303	0	4365518	G	A
1	WU_10.2_1_4393531	0	4393531	G	A
1	MARC0102958	0	4402313	G	A
1	ALGA0000305	0	4496238	A	G
1	WU_10.2_1_4621444	0	4621444	G	A
1	WU_10.2_1_4630316	0	4630316	C	A
1	WU_10.2_1_4633921	0	4633921	A	G
1	WU_10.2_1_4638297	0	4638297	G	A
1	M1GA0000482	0	4644117	A	G
1	ASGA0000390	0	4664711	G	A
1	WU_10.2_1_4690022	0	4690022	A	G
1	ALGA0000312	0	4733892	G	A
1	ALGA0000319	0	4770526	A	G
1	WU_10.2_1_4796796	0	4796796	G	A
1	ALGA0000323	0	4813417	A	C
1	WU_10.2_1_4827235	0	4827235	G	A
1	ASGA0000414	0	4850701	A	G
1	ALGA0000331	0	4873634	A	G
1	M1GA0000495	0	4894265	A	G
1	ASGA0000422	0	4936025	A	G
1	ASGA0000430	0	4968647	G	A
1	M1GA0000498	0	4979417	A	G
1	WU_10.2_1_5033855	0	5033855	G	A
1	WU_10.2_1_5052911	0	5052911	C	A
1	WU_10.2_1_5081433	0	5081433	G	A
1	WU_10.2_1_5101531	0	5101531	G	A
1	WU_10.2_1_5191257	0	5191257	G	A
1	WU_10.2_1_5222691	0	5222691	A	G
1	DRGA0000017	0	5247022	G	A
1	ASGA0000440	0	5270453	A	G
1	ALGA0000356	0	5310903	G	A
1	WU_10.2_1_5327576	0	5327576	G	A
1	WU_10.2_1_5369953	0	5369953	A	C
1	WU_10.2_1_5422618	0	5422618	G	A
1	ALGA0000368	0	5488329	C	A
1	MARC0003894	0	5518970	A	G
1	WU_10.2_1_5600067	0	5600067	G	A
1	ASGA0000452	0	5604801	A	C
1	ASGA0000453	0	5633346	G	A
1	M1GA0000501	0	5653811	A	G
1	WU_10.2_1_5690690	0	5690690	G	A
1	INRA0000194	0	5707804	G	A
1	ALGA0000386	0	5732081	G	A
1	WU_10.2_1_5780618	0	5780618	C	A
1	WU_10.2_1_5883846	0	5883846	G	A
1	WU_10.2_1_5893403	0	5893403	A	G
1	ALGA0000388	0	6010365	A	G
1	MARC0007285	0	6036055	A	G
1	WU_10.2_1_6054920	0	6054920	A	G
1	WU_10.2_1_6084563	0	6084563	G	A
1	ALGA0000397	0	6112158	C	A
1	WU_10.2_1_6134135	0	6134135	A	C
1	ALGA0000407	0	6153766	C	A
1	ASGA0000475	0	6183138	G	A
1	WU_10.2_1_6224946	0	6224946	G	A
1	ALGA0000427	0	6245514	C	A
1	ASGA0000490	0	6272450	G	A
1	H3GA0000401	0	6297109	A	G
1	ALGA0000431	0	6318209	G	A
1	ALGA0000436	0	6341950	G	A
1	ALGA0000441	0	6400435	G	A
1	WU_10.2_1_6419473	0	6419473	G	A
1	MARC0023660	0	6434875	G	A
1	WU_10.2_1_6447966	0	6447966	A	G
1	ALGA0000442	0	6466655	A	G
1	INRA0000229	0	6507497	A	G
1	MARC0028762	0	6528858	C	A
1	MARC0095028	0	6566536	G	A
1	ALGA0000458	0	6579327	G	A
1	WU_10.2_1_6668278	0	6668278	G	A
1	WU_10.2_1_6672706	0	6672706	C	A
1	DRGA0000041	0	6685439	G	A
1	ASGA0000554	0	6705592	G	A
1	ALGA0000501	0	6793265	A	G
1	MARC0016720	0	6850651	A	G
1	WU_10.2_1_6875093	0	6875093	G	A
1	WU_10.2_1_6919079	0	6919079	A	G
1	ALGA0115616	0	6943100	G	A
1	WU_10.2_1_6961837	0	6961837	A	G
1	MARC0014438	0	6981859	A	C
1	WU_10.2_1_7040060	0	7040060	A	G
1	WU_10.2_1_7066680	0	7066680	A	G
1	WU_10.2_1_7095640	0	7095640	A	G
1	WU_10.2_1_7122813	0	7122813	G	A
1	ALGA0119138	0	7149806	A	G
1	ASGA0104958	0	7152246	C	A
1	MARC0004054	0	7189106	G	A
1	MARC0027411	0	7190448	A	G
1	H3GA0000476	0	7211765	G	A
1	WU_10.2_1_7226767	0	7226767	A	G
1	M1GA0000547	0	7242281	A	G
1	1_7252617	0	7252617	A	C
1	MARC0034880	0	7268471	G	A
1	1_7332244	0	7332244	A	G
1	WU_10.2_1_7350637	0	7350637	A	G
1	ASGA0000576	0	7410249	G	A
1	WU_10.2_1_7423990	0	7423990	G	A
1	M1GA0000549	0	7487678	A	G
1	INRA0000314	0	7532162	A	C
1	ALGA0000538	0	7562715	G	A
1	WU_10.2_1_7623776	0	7623776	A	G
1	ASGA0095912	0	7637481	A	G
1	WU_10.2_1_7659256	0	7659256	G	A
1	WU_10.2_1_7676398	0	7676398	G	A
1	SIRI0000433	0	7734445	G	A
1	SIRI0000431	0	7734665	G	A
1	WU_10.2_1_7754822	0	7754822	A	G
1	WU_10.2_1_7765351	0	7765351	A	G
1	ASGA0000589	0	7781841	G	A
1	ALGA0000557	0	7814251	G	A
1	ASGA0000601	0	7836573	C	A
1	H3GA0000512	0	7857357	G	A
1	MARC0074666	0	7890159	C	A
1	H3GA0000521	0	7912701	A	G
1	ASGA0000625	0	7932710	G	A
1	WU_10.2_1_7945278	0	7945278	G	A
1	H3GA0000529	0	7983109	A	G
1	ASGA0000636	0	8004890	G	A
1	WU_10.2_1_8025743	0	8025743	G	A
1	ASGA0000640	0	8042112	G	A
1	WU_10.2_1_8086957	0	8086957	G	A
1	MARC0015128	0	8106889	G	A
1	M1GA0000567	0	8123187	A	G
1	ASGA0000657	0	8209242	A	C
1	ALGA0000623	0	8263244	G	A
1	WU_10.2_1_8410340	0	8410340	G	A
1	1_8522862	0	8522862	A	G
1	WU_10.2_1_8543727	0	8543727	G	A
1	ASGA0000706	0	8564922	G	A
1	M1GA0000601	0	8715201	G	A
1	ALGA0121161	0	8770199	A	G
1	ASGA0089637	0	8803333	G	A
1	ALGA0108557	0	8855372	A	C
1	ASGA0000723	0	8900212	A	G
1	MARC0077389	0	8921067	G	A
1	WU_10.2_1_9118932	0	9118932	C	A
1	H3GA0000581	0	9151288	G	A
1	WU_10.2_1_9189551	0	9189551	A	G
1	ALGA0000682	0	9201130	G	A
1	M1GA0000623	0	9221985	G	A
1	WU_10.2_1_9266662	0	9266662	G	A
1	MARC0027776	0	9291066	G	A
1	H3GA0000586	0	9338399	A	C
1	WU_10.2_1_9388479	0	9388479	A	C
1	MARC0089489	0	9427453	A	G
1	WU_10.2_1_9456931	0	9456931	A	G
1	MARC0005058	0	9485275	A	C
1	ASGA0000751	0	9518318	G	A
1	H3GA0000596	0	9547624	G	A
1	MARC0110433	0	9599991	G	A
1	ALGA0000698	0	9651655	A	G
1	ASGA0000746	0	9676758	G	A
1	ALGA0000717	0	9824440	G	A
1	MARC0027297	0	9836331	G	A
1	DIAS0003564	0	9858808	A	G
1	ALGA0000727	0	9894249	G	A
1	ASGA0000791	0	9925434	A	G
1	ALGA0000732	0	9951603	G	A
1	ALGA0000741	0	9984842	A	G
1	WU_10.2_1_10051445	0	10051445	G	A
1	ALGA0000749	0	10070322	A	G
1	WU_10.2_1_10135756	0	10135756	A	G
1	MARC0002939	0	10142237	G	A
1	ASGA0000817	0	10170564	G	A
1	DRGA0000063	0	10184339	A	C
1	ALGA0000769	0	10204349	C	A
1	MARC0036513	0	10245383	C	A
1	M1GA0000672	0	10271509	A	G
1	ALGA0000773	0	10275177	G	A
1	ALGA0000778	0	10295470	A	G
1	MARC0078284	0	10318726	A	G
1	WU_10.2_1_10375460	0	10375460	A	G
1	ASGA0000856	0	10393512	G	A
1	ALGA0000781	0	10410624	G	A
1	H3GA0000686	0	10467169	A	G
1	H3GA0000689	0	10483398	G	A
1	WU_10.2_1_10520459	0	10520459	C	A
1	ASGA0082737	0	10541915	A	G
1	WU_10.2_1_10634889	0	10634889	G	A
1	WU_10.2_1_10639220	0	10639220	G	A
1	1_10673082	0	10673082	A	G
1	ALGA0000795	0	10693322	G	A
1	ASGA0000892	0	10707503	A	G
1	1_10723065	0	10723065	G	A
1	ASGA0000909	0	10745981	A	G
1	ALGA0000837	0	10804890	A	C
1	H3GA0000711	0	10830305	A	G
1	WU_10.2_1_10850998	0	10850998	G	A
1	ASGA0000925	0	10891684	G	A
1	ASGA0000934	0	10931163	G	A
1	ASGA0089621	0	10942526	G	A
1	WU_10.2_1_10964120	0	10964120	A	G
1	H3GA0056093	0	11012998	G	A
1	WU_10.2_1_11153176	0	11153176	G	A
1	WU_10.2_1_11158562	0	11158562	G	A
1	ALGA0114715	0	11181248	A	G
1	WU_10.2_1_11220855	0	11220855	G	A
1	ASGA0100150	0	11259746	C	A
1	ASGA0096629	0	11270636	G	A
1	H3GA0056341	0	11282708	A	G
1	M1GA0025022	0	11282938	A	C
1	ALGA0111616	0	11283332	G	A
1	ASGA0103410	0	11289228	C	A
1	ASGA0106115	0	11301653	G	A
1	WU_10.2_1_11356644	0	11356644	G	A
1	1_11407894	0	11407894	G	A
1	ASGA0104413	0	11468888	G	A
1	WU_10.2_1_11519617	0	11519617	A	G
1	WU_10.2_1_11536804	0	11536804	G	A
1	INRA0000573	0	11713183	G	A
1	ALGA0106880	0	11762368	A	G
1	H3GA0000722	0	11830741	G	A
1	M1GA0000722	0	11851208	G	A
1	H3GA0000727	0	11873566	G	A
1	ASGA0000959	0	11932510	G	A
1	H3GA0000737	0	11945736	A	G
1	WU_10.2_1_11999616	0	11999616	A	G
1	ALGA0000889	0	12024877	A	G
1	ASGA0000966	0	12036682	A	G
1	ASGA0000969	0	12063437	A	G
1	WU_10.2_1_12081977	0	12081977	G	A
1	WU_10.2_1_12123129	0	12123129	A	G
1	WU_10.2_1_12185178	0	12185178	A	G
1	WU_10.2_1_12192066	0	12192066	G	A
1	WU_10.2_1_12203387	0	12203387	C	A
1	WU_10.2_1_12228671	0	12228671	C	A
1	WU_10.2_1_12255075	0	12255075	A	G
1	WU_10.2_1_12282603	0	12282603	G	A
1	DRGA0000082	0	12309740	A	C
1	H3GA0000744	0	12319972	G	A
1	WU_10.2_1_12347708	0	12347708	A	G
1	ALGA0000898	0	12394296	A	G
1	WU_10.2_1_12448014	0	12448014	G	A
1	WU_10.2_1_12451621	0	12451621	A	G
1	ALGA0000900	0	12546034	C	A
1	ASGA0000973	0	12572871	C	A
1	MARC0049090	0	12593626	G	A
1	WU_10.2_1_12617376	0	12617376	G	A
1	MARC0004771	0	12645209	A	G
1	ALGA0000913	0	12665974	A	G
1	WU_10.2_1_12711028	0	12711028	A	G
1	ALGA0122196	0	12730052	A	C
1	ALGA0108231	0	12753460	G	A
1	ASGA0000982	0	12782568	G	A
1	WU_10.2_1_12797159	0	12797159	A	G
1	ALGA0000922	0	12827441	A	G
1	ASGA0000986	0	12851077	A	G
1	ASGA0000992	0	12892089	A	G
1	DRGA0000091	0	12908094	A	C
1	MARC0083567	0	12924473	G	A
1	DRGA0000093	0	12946299	A	G
1	WU_10.2_1_12995664	0	12995664	A	G
1	H3GA0000774	0	13005744	A	C
1	WU_10.2_1_13027682	0	13027682	G	A
1	ALGA0000962	0	13043007	A	G
1	CASI0010077	0	13068895	G	A
1	ALGA0000950	0	13100320	G	A
1	WU_10.2_1_13111948	0	13111948	C	A
1	H3GA0000785	0	13124812	A	G
1	ASGA0001011	0	13157349	A	G
1	ALGA0000957	0	13213803	C	A
1	MARC0089438	0	13226176	G	A
1	ALGA0000960	0	13253219	A	G
1	WU_10.2_1_13326529	0	13326529	C	A
1	WU_10.2_1_13341450	0	13341450	G	A
1	ALGA0001027	0	13345867	A	G
1	ALGA0001028	0	13363514	G	A
1	WU_10.2_1_13373879	0	13373879	G	A
1	ASGA0001083	0	13385916	G	A
1	MARC0018001	0	13478197	G	A
1	ALGA0001032	0	13507291	A	G
1	WU_10.2_1_13558315	0	13558315	G	A
1	ASGA0001071	0	13576633	G	A
1	ASGA0001065	0	13592791	A	G
1	ALGA0001007	0	13608163	G	A
1	H3GA0000815	0	13636910	G	A
1	ASGA0001055	0	13658539	G	A
1	ASGA0001052	0	13677926	C	A
1	WU_10.2_1_13778283	0	13778283	A	G
1	WU_10.2_1_13788588	0	13788588	G	A
1	MARC0006874	0	13810191	A	G
1	M1GA0000742	0	13836763	G	A
1	H3GA0000794	0	13860547	A	G
1	ASGA0001039	0	13882873	A	G
1	ALGA0000990	0	13895001	A	G
1	1_13996200	0	13996200	G	A
1	ALGA0001037	0	14097456	G	A
1	ASGA0001086	0	14111830	G	A
1	MARC0034448	0	14131868	G	A
1	WU_10.2_1_14145274	0	14145274	A	G
1	M1GA0000759	0	14167370	C	A
1	ALGA0001039	0	14190614	A	C
1	WU_10.2_1_14201367	0	14201367	A	G
1	ASGA0001096	0	14213367	G	A
1	WU_10.2_1_14239333	0	14239333	G	A
1	MARC0016632	0	14253409	G	A
1	ALGA0001067	0	14279020	A	G
1	WU_10.2_1_14324663	0	14324663	G	A
1	MARC0099846	0	14342009	G	A
1	WU_10.2_1_14366332	0	14366332	A	G
1	ASGA0001125	0	14398220	A	G
1	WU_10.2_1_14413742	0	14413742	G	A
1	ALGA0001075	0	14429319	A	G
1	WU_10.2_1_14494105	0	14494105	A	G
1	WU_10.2_1_14571190	0	14571190	G	A
1	WU_10.2_1_14580497	0	14580497	A	G
1	MARC0037754	0	14587100	A	G
1	1_14638936	0	14638936	A	G
1	WU_10.2_1_14700087	0	14700087	A	G
1	ALGA0102988	0	14735550	A	G
1	ALGA0111979	0	14750836	A	G
1	ASGA0089650	0	14766155	A	G
1	WU_10.2_1_14811971	0	14811971	A	G
1	ALGA0112050	0	14824483	G	A
1	WU_10.2_1_14855771	0	14855771	G	A
1	WU_10.2_1_14859615	0	14859615	A	G
1	ALGA0001109	0	14874949	A	C
1	WU_10.2_1_14946807	0	14946807	A	G
1	WU_10.2_1_15024819	0	15024819	A	C
1	WU_10.2_1_15035735	0	15035735	G	A
1	ALGA0001112	0	15045014	A	G
1	DRGA0000109	0	15046605	G	A
1	WU_10.2_1_15099052	0	15099052	G	A
1	WU_10.2_1_15111641	0	15111641	A	G
1	WU_10.2_1_15131094	0	15131094	A	G
1	WU_10.2_1_15228171	0	15228171	G	A
1	WU_10.2_1_15253001	0	15253001	A	G
1	WU_10.2_1_15276032	0	15276032	A	C
1	WU_10.2_1_15322111	0	15322111	C	A
1	ALGA0001119	0	15364776	G	A
1	ASGA0001154	0	15407353	A	G
1	WU_10.2_1_15465169	0	15465169	G	A
1	WU_10.2_1_15484447	0	15484447	A	G
1	ALGA0001129	0	15505708	A	G
1	WU_10.2_1_15519019	0	15519019	A	G
1	INRA0000796	0	15620751	C	A
1	WU_10.2_1_15644154	0	15644154	G	A
1	ALGA0001145	0	15715768	A	G
1	ASGA0001168	0	15731768	A	C
1	WU_10.2_1_15775179	0	15775179	A	C
1	ASGA0001170	0	15846521	G	A
1	WU_10.2_1_15864491	0	15864491	A	G
1	WU_10.2_1_15910253	0	15910253	A	G
1	WU_10.2_1_15944040	0	15944040	C	A
1	MARC0082193	0	15955722	A	G
1	DRGA0000138	0	15972840	G	A
1	ALGA0001163	0	15995234	A	G
1	M1GA0000775	0	16038746	G	A
1	ASGA0001179	0	16097672	A	G
1	MARC0057601	0	16135015	C	A
1	ASGA0001176	0	16179177	G	A
1	WU_10.2_1_16206367	0	16206367	A	C
1	WU_10.2_1_16236146	0	16236146	C	A
1	WU_10.2_1_16313130	0	16313130	A	G
1	DRGA0000148	0	16368964	A	C
1	ASGA0001198	0	16384057	A	G
1	M1GA0000776	0	16397453	A	G
1	DRGA0000153	0	16423967	A	G
1	DRGA0000154	0	16441812	G	A
1	ASGA0001200	0	16463222	A	G
1	WU_10.2_1_16483702	0	16483702	A	G
1	WU_10.2_1_16549452	0	16549452	A	C
1	ASGA0001214	0	16597513	G	A
1	ALGA0001216	0	16618413	A	G
1	WU_10.2_1_16865808	0	16865808	A	G
1	WU_10.2_1_16906504	0	16906504	G	A
1	WU_10.2_1_17127207	0	17127207	G	A
1	MARC0039402	0	17199275	A	G
1	ALGA0001244	0	17279854	A	G
1	1_17346505	0	17346505	G	A
1	ASGA0001279	0	17357389	A	G
1	H3GA0000905	0	17369153	A	G
1	ALGA0001269	0	17381072	G	A
1	ASGA0001286	0	17399028	G	A
1	WU_10.2_1_17435913	0	17435913	A	C
1	ALGA0001281	0	17450838	A	G
1	ASGA0001297	0	17474143	A	G
1	ALGA0001286	0	17491407	A	G
1	WU_10.2_1_17500795	0	17500795	C	A
1	ASGA0001308	0	17519338	A	C
1	H3GA0000916	0	17552791	G	A
1	ASGA0001318	0	17584994	A	G
1	ASGA0001319	0	17598924	A	G
1	ALGA0001311	0	17637973	G	A
1	DRGA0000174	0	17718617	A	G
1	ALGA0001328	0	17771632	G	A
1	ALGA0001317	0	17786299	A	G
1	WU_10.2_1_17814892	0	17814892	A	G
1	H3GA0000945	0	17843819	G	A
1	ALGA0001335	0	17891197	C	A
1	WU_10.2_1_18015763	0	18015763	G	A
1	WU_10.2_1_18040739	0	18040739	G	A
1	ASGA0001360	0	18089636	G	A
1	WU_10.2_1_18186354	0	18186354	G	A
1	H3GA0000957	0	18196642	G	A
1	H3GA0000960	0	18280269	A	G
1	MARC0028295	0	18323717	A	G
1	WU_10.2_1_18376642	0	18376642	G	A
1	WU_10.2_1_18445459	0	18445459	G	A
1	H3GA0000965	0	18493738	A	G
1	WU_10.2_1_18527521	0	18527521	A	G
1	H3GA0000975	0	18595164	A	G
1	H3GA0000976	0	18625445	G	A
1	ASGA0001376	0	18644699	G	A
1	H3GA0000982	0	18662634	G	A
1	WU_10.2_1_18721969	0	18721969	G	A
1	DIAS0001671	0	18749667	C	A
1	WU_10.2_1_18784267	0	18784267	A	C
1	ASGA0001391	0	18818908	A	G
1	ASGA0001394	0	18839502	A	G
1	WU_10.2_1_18873081	0	18873081	A	G
1	WU_10.2_1_18909085	0	18909085	A	C
1	ASGA0001396	0	18928944	G	A
1	H3GA0000987	0	18995163	G	A
1	M1GA0000819	0	19017181	A	G
1	ALGA0001393	0	19042425	A	G
1	H3GA0001002	0	19115015	A	G
1	WU_10.2_1_19207870	0	19207870	G	A
1	WU_10.2_1_19267819	0	19267819	A	C
1	ALGA0109024	0	19298050	A	G
1	ASGA0001422	0	19312605	G	A
1	ALGA0001410	0	19331887	A	G
1	ASGA0001418	0	19345101	G	A
1	WU_10.2_1_19373691	0	19373691	G	A
1	DRGA0000183	0	19401895	G	A
1	H3GA0001012	0	19460835	A	G
1	H3GA0001013	0	19472372	A	G
1	WU_10.2_1_19493503	0	19493503	G	A
1	WU_10.2_1_19533398	0	19533398	G	A
1	ASGA0097745	0	19585039	G	A
1	MARC0043586	0	19609094	G	A
1	MARC0030993	0	19761056	A	G
1	ALGA0001463	0	19798005	G	A
1	M1GA0000832	0	19818935	A	C
1	ASGA0001482	0	19840875	A	G
1	ALGA0001485	0	19903791	A	G
1	WU_10.2_1_19925632	0	19925632	A	G
1	WU_10.2_1_19988193	0	19988193	A	C
1	ASGA0001497	0	19992800	C	A
1	ALGA0001499	0	20009618	A	G
1	ALGA0001488	0	20022938	A	G
1	H3GA0001055	0	20025953	G	A
1	MARC0043498	0	20085748	A	G
1	ALGA0109219	0	20147337	A	G
1	WU_10.2_1_20172977	0	20172977	G	A
1	WU_10.2_1_20198475	0	20198475	G	A
1	WU_10.2_1_20223051	0	20223051	G	A
1	WU_10.2_1_20253491	0	20253491	G	A
1	ALGA0108048	0	20274653	C	A
1	WU_10.2_1_20295677	0	20295677	G	A
1	WU_10.2_1_20347442	0	20347442	G	A
1	H3GA0001062	0	20364411	G	A
1	ASGA0001502	0	20385282	C	A
1	WU_10.2_1_20424675	0	20424675	C	A
1	H3GA0001064	0	20484769	A	G
1	MARC0061367	0	20509349	A	G
1	INRA0001010	0	20577293	G	A
1	ASGA0001507	0	20605283	G	A
1	WU_10.2_1_20638614	0	20638614	A	G
1	WU_10.2_1_20646252	0	20646252	A	C
1	INRA0001017	0	20672965	A	G
1	ALGA0001514	0	20722913	G	A
1	WU_10.2_1_20748169	0	20748169	A	G
1	WU_10.2_1_20762549	0	20762549	A	G
1	ALGA0001516	0	20808178	A	G
1	H3GA0001067	0	20941827	A	G
1	ASGA0001512	0	20975276	G	A
1	WU_10.2_1_21139113	0	21139113	A	G
1	WU_10.2_1_21157783	0	21157783	C	A
1	INRA0001043	0	21188670	A	G
1	ASGA0001531	0	21209928	G	A
1	H3GA0001078	0	21243102	A	G
1	ALGA0001556	0	21280526	G	A
1	WU_10.2_1_21295161	0	21295161	G	A
1	MARC0063042	0	21319456	G	A
1	ALGA0001548	0	21340611	A	G
1	WU_10.2_1_21361949	0	21361949	A	G
1	ASGA0001519	0	21382287	G	A
1	MARC0024656	0	21412015	A	G
1	WU_10.2_1_21473869	0	21473869	G	A
1	WU_10.2_1_21511557	0	21511557	A	G
1	ALGA0001557	0	21576278	C	A
1	ALGA0001559	0	21593469	G	A
1	WU_10.2_1_21646953	0	21646953	C	A
1	ASGA0001535	0	21707644	A	G
1	WU_10.2_1_21733680	0	21733680	G	A
1	WU_10.2_1_21759701	0	21759701	A	G
1	DRGA0000203	0	21785737	C	A
1	ASGA0001543	0	21899292	A	G
1	WU_10.2_1_21935115	0	21935115	C	A
1	ASGA0001556	0	22042965	C	A
1	DRGA0000210	0	22082351	A	G
1	H3GA0001085	0	22108725	A	G
1	ALGA0001569	0	22171583	A	G
1	MARC0007613	0	22193376	A	G
1	ALGA0001565	0	22221971	A	G
1	ALGA0107609	0	22282625	A	G
1	ALGA0122320	0	22298790	A	G
1	WU_10.2_1_22323921	0	22323921	G	A
1	ALGA0118952	0	22374846	G	A
1	ALGA0114236	0	22375043	G	A
1	WU_10.2_1_22430678	0	22430678	A	G
1	ALGA0104320	0	22505415	G	A
1	ASGA0094670	0	22506325	A	G
1	WU_10.2_1_22537047	0	22537047	G	A
1	WU_10.2_1_22563472	0	22563472	G	A
1	WU_10.2_1_22621171	0	22621171	A	G
1	WU_10.2_1_22625862	0	22625862	G	A
1	WU_10.2_1_22699231	0	22699231	A	G
1	ASGA0102681	0	22774695	G	A
1	WU_10.2_1_22940694	0	22940694	A	G
1	ASGA0093046	0	22946567	A	G
1	MARC0097056	0	22968149	G	A
1	ALGA0123238	0	22993058	A	G
1	H3GA0054791	0	23041590	G	A
1	WU_10.2_1_23075428	0	23075428	A	G
1	DRGA0017477	0	23102015	C	A
1	MARC0041365	0	23169763	A	G
1	H3GA0001089	0	23200010	A	C
1	ALGA0001597	0	23222522	A	C
1	WU_10.2_1_23252012	0	23252012	A	G
1	ALGA0001593	0	23290451	C	A
1	ASGA0001571	0	23495641	A	G
1	WU_10.2_1_23566682	0	23566682	G	A
1	DRGA0000220	0	23581721	A	G
1	ASGA0001581	0	23700220	G	A
1	DRGA0000223	0	23732968	A	G
1	H3GA0001101	0	23832137	A	G
1	WU_10.2_1_23980647	0	23980647	A	G
1	ALGA0001649	0	24034707	A	C
1	ALGA0001663	0	24137245	C	A
1	ALGA0001666	0	24179720	G	A
1	ALGA0001667	0	24201711	G	A
1	ASGA0001606	0	24238837	A	G
1	ALGA0001672	0	24284279	A	G
1	ALGA0001673	0	24318637	A	G
1	WU_10.2_1_24417680	0	24417680	A	C
1	ASGA0001612	0	24436043	A	G
1	ALGA0001686	0	24454868	C	A
1	ASGA0001618	0	24482433	A	G
1	DRGA0000234	0	24570416	C	A
1	DRGA0000235	0	24603096	G	A
1	MARC0008547	0	24616291	A	G
1	ASGA0001624	0	24627818	G	A
1	ALGA0001701	0	24658519	A	G
1	DRGA0000239	0	24710504	G	A
1	ASGA0099363	0	24798896	A	G
1	MARC0034292	0	24821950	A	G
1	ALGA0001708	0	24866282	G	A
1	ASGA0001633	0	24919418	G	A
1	MARC0018818	0	25010377	G	A
1	ASGA0001637	0	25040176	A	G
1	DRGA0000248	0	25210151	G	A
1	MARC0032578	0	25288664	G	A
1	DRGA0000252	0	25469368	A	G
1	DRGA0000255	0	25494739	G	A
1	ALGA0001735	0	25580117	A	G
1	MARC0005741	0	25672125	G	A
1	ALGA0001739	0	25686311	G	A
1	DRGA0000265	0	25762044	A	C
1	ALGA0001738	0	25801355	A	G
1	ALGA0001746	0	25857749	A	G
1	DRGA0000266	0	25927201	A	G
1	WU_10.2_1_25984481	0	25984481	G	A
1	ALGA0001752	0	26091832	A	G
1	MARC0061305	0	26121782	G	A
1	ALGA0001751	0	26144290	G	A
1	DRGA0000268	0	26200880	G	A
1	DRGA0000276	0	26407492	A	G
1	DRGA0000277	0	26445485	G	C
1	ALGA0001757	0	26506878	G	A
1	H3GA0001138	0	26567430	G	A
1	ALGA0001758	0	26586236	A	G
1	INRA0001167	0	26598104	A	G
1	M1GA0000866	0	26631533	A	G
1	WU_10.2_1_26735780	0	26735780	G	A
1	DRGA0000284	0	26745940	G	A
1	ALGA0001762	0	26757112	A	G
1	DRGA0000286	0	26820823	A	G
1	DRGA0000287	0	26836740	T	A
1	ALGA0001764	0	26856773	A	G
1	WU_10.2_1_26925288	0	26925288	A	G
1	ALGA0001766	0	27039486	A	G
1	WU_10.2_1_27141430	0	27141430	A	G
1	H3GA0001142	0	27164776	A	G
1	WU_10.2_1_27210848	0	27210848	G	A
1	ASGA0001657	0	27264037	A	G
1	ALGA0001770	0	27306383	G	A
1	INRA0001175	0	27332496	G	A
1	DRGA0000293	0	27354876	G	A
1	WU_10.2_1_27463305	0	27463305	A	C
1	DRGA0000296	0	27469814	A	G
1	DRGA0000298	0	27486756	A	G
1	ALGA0001781	0	27524645	A	G
1	ALGA0001790	0	27572962	G	A
1	CASI0009793	0	27586153	A	G
1	H3GA0001144	0	27612186	A	C
1	WU_10.2_1_27672943	0	27672943	G	A
1	WU_10.2_1_27727382	0	27727382	A	G
1	MARC0025847	0	27849401	A	C
1	WU_10.2_1_28000562	0	28000562	A	G
1	ALGA0001796	0	28050709	G	A
1	WU_10.2_1_28139530	0	28139530	A	G
1	WU_10.2_1_28271459	0	28271459	A	G
1	INRA0001186	0	28368603	A	G
1	ASGA0097469	0	28415336	A	C
1	ALGA0122990	0	28415428	G	A
1	DIAS0004367	0	28424681	G	A
1	WU_10.2_1_28518207	0	28518207	G	A
1	ASGA0105496	0	28552888	G	A
1	H3GA0001153	0	28587229	A	G
1	H3GA0001156	0	28612780	A	G
1	MARC0064190	0	28640879	A	G
1	ALGA0001818	0	28713939	G	A
1	DIAS0000754	0	28728265	G	A
1	INRA0001220	0	28753934	C	A
1	DRGA0000319	0	28773247	G	A
1	ASGA0001701	0	28879715	G	A
1	WU_10.2_1_28941910	0	28941910	A	G
1	WU_10.2_1_28985993	0	28985993	G	A
1	ALGA0001854	0	29026999	G	A
1	ASGA0001719	0	29081623	A	C
1	H3GA0001174	0	29204729	G	A
1	DRGA0000334	0	29218840	G	A
1	ASGA0001735	0	29253165	G	A
1	ASGA0001744	0	29334972	A	C
1	ASGA0001738	0	29402711	A	G
1	WU_10.2_1_29464181	0	29464181	A	G
1	WU_10.2_1_29472184	0	29472184	A	G
1	WU_10.2_1_29573629	0	29573629	A	G
1	DIAS0002980	0	29612763	A	C
1	ASGA0001755	0	29634941	A	C
1	ALGA0001896	0	29666154	A	G
1	DRGA0000343	0	29694090	A	G
1	ASGA0001771	0	29728836	A	G
1	ALGA0001908	0	29763189	A	G
1	MARC0051884	0	29771314	A	G
1	DRGA0000346	0	29807690	A	G
1	ASGA0001753	0	29828387	G	A
1	ALGA0108847	0	29834057	A	C
1	DRGA0000345	0	29837994	A	G
1	ASGA0099725	0	29861828	G	A
1	ASGA0001772	0	29892337	G	A
1	ASGA0001774	0	29925642	A	G
1	ALGA0001915	0	29949287	A	C
1	WU_10.2_1_30004002	0	30004002	A	G
1	INRA0001270	0	30034731	G	A
1	DRGA0000347	0	30059947	A	C
1	ALGA0001920	0	30080446	G	A
1	WU_10.2_1_30099491	0	30099491	A	G
1	ALGA0001926	0	30124413	A	G
1	H3GA0001203	0	30145633	G	A
1	ALGA0001940	0	30277047	A	C
1	ASGA0001802	0	30310743	G	A
1	ALGA0001951	0	30337524	A	G
1	WU_10.2_1_30357467	0	30357467	A	G
1	ALGA0001958	0	30382543	A	G
1	INRA0001285	0	30428425	G	A
1	WU_10.2_1_30516567	0	30516567	A	G
1	WU_10.2_1_30564344	0	30564344	A	G
1	ASGA0001819	0	30626009	A	C
1	M1GA0000883	0	30638537	G	C
1	MARC0112693	0	30734120	A	G
1	H3GA0001223	0	30769583	G	A
1	ASGA0001838	0	30781169	G	A
1	ALGA0124106	0	30920321	G	A
1	ASGA0096616	0	30940839	G	A
1	ASGA0082396	0	30941797	A	G
1	ALGA0106992	0	30962276	A	G
1	ASGA0094502	0	30978281	A	G
1	ALGA0107451	0	31008523	G	A
1	ASGA0001842	0	31031943	G	A
1	ALGA0116591	0	31038143	G	A
1	WU_10.2_1_31062233	0	31062233	G	A
1	MARC0053321	0	31083972	A	G
1	MARC0105202	0	31113659	A	C
1	WU_10.2_1_31192962	0	31192962	G	A
1	H3GA0001228	0	31202546	A	G
1	ALGA0002013	0	31255364	A	G
1	ALGA0002020	0	31274799	A	G
1	WU_10.2_1_31309038	0	31309038	G	A
1	WU_10.2_1_31363404	0	31363404	A	G
1	WU_10.2_1_31438034	0	31438034	G	A
1	WU_10.2_1_31493092	0	31493092	A	G
1	WU_10.2_1_31551522	0	31551522	G	A
1	WU_10.2_1_31644375	0	31644375	A	G
1	ALGA0002050	0	31685020	A	G
1	MARC0016585	0	31726550	G	A
1	ALGA0002069	0	31748311	G	A
1	H3GA0001247	0	31819005	A	G
1	ASGA0001879	0	31848478	G	A
1	WU_10.2_1_31870838	0	31870838	A	G
1	DRGA0000387	0	31893018	G	A
1	ALGA0002083	0	31932239	A	G
1	DRGA0000394	0	32050924	A	G
1	H3GA0001255	0	32166894	A	G
1	MARC0088758	0	32238192	A	G
1	DRGA0000400	0	32278856	G	A
1	ASGA0001909	0	32310471	A	G
1	ASGA0001911	0	32337588	G	A
1	WU_10.2_1_32369679	0	32369679	C	A
1	MARC0034894	0	32403316	A	G
1	ALGA0002134	0	32576354	G	A
1	H3GA0001272	0	32620900	A	G
1	MARC0095022	0	32654002	A	C
1	ALGA0002156	0	32731388	A	G
1	ALGA0002174	0	32801848	A	G
1	WU_10.2_1_32824706	0	32824706	A	G
1	MARC0063319	0	32849244	A	G
1	WU_10.2_1_32902685	0	32902685	G	A
1	ALGA0002190	0	32969898	A	G
1	ASGA0001969	0	33008187	G	A
1	ALGA0002193	0	33019987	G	A
1	DRGA0000417	0	33073850	G	A
1	MARC0019969	0	33117279	C	A
1	WU_10.2_1_33149902	0	33149902	G	A
1	WU_10.2_1_33420369	0	33420369	G	A
1	ASGA0001988	0	33440954	G	A
1	DRGA0000426	0	33487269	G	A
1	ALGA0002230	0	33499248	A	G
1	ALGA0002219	0	33550287	A	G
1	ASGA0001985	0	33581035	G	A
1	ASGA0002002	0	33674040	A	G
1	ALGA0002237	0	33695944	A	C
1	H3GA0001315	0	33735482	G	C
1	ALGA0002244	0	33804712	A	C
1	ALGA0002249	0	33847180	A	G
1	ALGA0002259	0	33880975	A	G
1	DRGA0000439	0	33957887	A	G
1	ALGA0002266	0	33973260	G	A
1	ALGA0002268	0	34001467	A	G
1	DRGA0000441	0	34041907	C	A
1	MARC0046194	0	34066815	A	G
1	ASGA0002034	0	34123023	G	A
1	ALGA0002281	0	34153658	G	A
1	ASGA0002040	0	34225991	A	G
1	H3GA0001332	0	34298900	A	G
1	H3GA0001339	0	34364792	C	A
1	ALGA0002298	0	34392026	G	A
1	ALGA0002301	0	34410841	G	A
1	ALGA0002310	0	34510880	A	G
1	ALGA0002331	0	34651412	A	C
1	ALGA0002334	0	34682914	A	G
1	ASGA0002086	0	34711558	G	A
1	MARC0087159	0	34735325	C	A
1	DRGA0000459	0	34804702	G	A
1	ALGA0002350	0	34859535	A	G
1	ALGA0002351	0	34875287	G	A
1	MARC0024599	0	34960380	A	C
1	ASGA0002114	0	34974604	G	A
1	H3GA0001359	0	35046144	G	A
1	INRA0001627	0	35065607	A	G
1	ALGA0002382	0	35135488	C	A
1	ASGA0089180	0	35145575	G	A
1	H3GA0001364	0	35166033	G	A
1	DRGA0000472	0	35177589	A	G
1	MARC0021116	0	35203684	A	G
1	DIAS0004542	0	35258448	C	A
1	ALGA0116136	0	35281289	A	G
1	INRA0001633	0	35387799	G	A
1	ALGA0002395	0	35420201	G	A
1	WU_10.2_1_35461668	0	35461668	C	A
1	H3GA0001369	0	35500839	A	G
1	ALGA0002394	0	35569792	G	A
1	ASGA0002137	0	35590847	A	G
1	MARC0095826	0	35621025	G	A
1	H3GA0001381	0	35702627	A	G
1	ASGA0002153	0	35715018	A	G
1	MARC0098037	0	35734593	A	G
1	MARC0058870	0	35754427	A	G
1	ASGA0002159	0	35772766	C	A
1	ALGA0002423	0	35816392	G	A
1	ALGA0002427	0	35842771	A	G
1	MARC0036030	0	35987086	A	G
1	H3GA0001392	0	36045354	C	A
1	H3GA0001397	0	36156801	C	A
1	ALGA0002465	0	36220958	A	G
1	ALGA0002457	0	36246070	A	G
1	DRGA0000497	0	36379934	G	A
1	MARC0060121	0	36428321	G	A
1	DRGA0000501	0	36462581	A	G
1	DRGA0000505	0	36481537	A	G
1	ALGA0122836	0	36571998	G	A
1	MARC0053676	0	36576672	G	A
1	ASGA0002203	0	36580921	A	G
1	ALGA0002493	0	36654676	A	C
1	ALGA0002499	0	36677135	G	A
1	ALGA0002502	0	36711236	A	G
1	ALGA0002507	0	36750237	A	G
1	ASGA0002232	0	36803455	C	A
1	ALGA0002515	0	36837598	G	A
1	ALGA0002521	0	36891730	A	G
1	ASGA0002251	0	36902626	A	G
1	ALGA0002540	0	36925896	G	A
1	H3GA0001427	0	36945982	A	G
1	ALGA0002534	0	36976294	A	G
1	ALGA0002523	0	37036037	G	A
1	WU_10.2_1_37101707	0	37101707	A	G
1	WU_10.2_1_37151444	0	37151444	G	A
1	MARC0056093	0	37207157	C	A
1	ALGA0002556	0	37220916	A	G
1	MARC0011038	0	37322417	A	G
1	CADI0000177	0	37445523	A	G
1	H3GA0001434	0	37493994	A	G
1	ASGA0002260	0	37514909	A	G
1	MARC0043118	0	37548673	C	A
1	INRA0001732	0	37621730	C	A
1	1_37669658	0	37669658	A	G
1	INRA0001738	0	37719284	G	A
1	ALGA0002568	0	37774475	C	A
1	INRA0001740	0	37964303	A	G
1	DRGA0000548	0	38044337	G	A
1	H3GA0001440	0	38105798	A	G
1	ALGA0002577	0	38300729	G	A
1	ASGA0002275	0	38334381	C	A
1	DRGA0000551	0	38367431	G	A
1	ASGA0002280	0	38413451	G	A
1	ASGA0002287	0	38478727	G	A
1	ASGA0002288	0	38512336	A	C
1	H3GA0001444	0	38635057	G	A
1	ALGA0002593	0	38670099	A	G
1	INRA0001752	0	38719724	G	A
1	H3GA0001445	0	38742311	G	A
1	ALGA0002595	0	38758520	A	G
1	ALGA0002600	0	38781031	G	A
1	M1GA0000923	0	38811265	A	G
1	DRGA0000563	0	38827035	A	C
1	DRGA0000565	0	38844193	A	G
1	MARC0104045	0	38873519	G	A
1	ALGA0002601	0	38889713	G	A
1	DRGA0000569	0	38910676	G	A
1	DRGA0000568	0	38946998	A	G
1	ALGA0002604	0	38953492	G	A
1	WU_10.2_1_39037334	0	39037334	A	G
1	ASGA0002301	0	39114174	A	G
1	ALGA0002613	0	39297776	G	A
1	H3GA0053054	0	39433881	A	C
1	WU_10.2_1_39583570	0	39583570	G	A
1	H3GA0001452	0	39689479	G	A
1	WU_10.2_1_39746186	0	39746186	G	A
1	ALGA0002625	0	39787892	A	G
1	MARC0054624	0	39826244	G	A
1	WU_10.2_1_39873860	0	39873860	A	G
1	DRGA0000575	0	39937716	A	G
1	ALGA0002632	0	39987321	A	G
1	H3GA0001456	0	40017655	G	A
1	INRA0001776	0	40065471	G	A
1	DRGA0000578	0	40098621	G	A
1	ALGA0002639	0	40251195	A	G
1	WU_10.2_1_40359819	0	40359819	G	A
1	ALGA0002641	0	40507591	A	G
1	DRGA0000580	0	40530650	G	A
1	ASGA0002324	0	40579200	G	A
1	ALGA0002649	0	40645077	G	A
1	ASGA0002330	0	40685066	G	A
1	ASGA0002335	0	40717439	A	C
1	MARC0097193	0	40774266	A	G
1	H3GA0001466	0	40795695	A	C
1	DRGA0000583	0	40828513	A	G
1	MARC0040750	0	40849271	C	A
1	ASGA0002342	0	40870350	G	A
1	MARC0046883	0	40899050	G	A
1	ASGA0002352	0	40927974	C	A
1	ALGA0002678	0	41058111	G	A
1	H3GA0001475	0	41137756	G	A
1	DRGA0000591	0	41152354	A	G
1	MARC0114211	0	41172639	G	A
1	ALGA0002697	0	41261604	A	G
1	ALGA0002699	0	41366773	A	C
1	MARC0039753	0	41416210	G	A
1	ALGA0002710	0	41468384	G	A
1	M1GA0000932	0	41472511	A	G
1	H3GA0001491	0	41486649	A	G
1	MARC0087022	0	41709959	G	A
1	ASGA0101182	0	41839164	A	G
1	DRGA0000604	0	42106831	A	G
1	ASGA0002401	0	42201489	G	A
1	MARC0034815	0	42224764	G	A
1	MARC0026342	0	42229637	A	G
1	INRA0001878	0	42656427	A	G
1	ALGA0002747	0	42674563	A	C
1	H3GA0001503	0	42696454	A	G
1	ALGA0002749	0	42744142	A	G
1	DRGA0000615	0	42826453	A	G
1	DRGA0000616	0	42857553	C	A
1	ASGA0002409	0	42887596	A	G
1	ALGA0002763	0	42916036	G	A
1	ALGA0002766	0	42964863	A	G
1	ALGA0002768	0	43045248	A	G
1	ASGA0002412	0	43066469	C	A
1	ALGA0002769	0	43163119	G	A
1	ASGA0002416	0	43184769	C	A
1	ASGA0094398	0	43266972	G	A
1	ALGA0114490	0	43291543	C	A
1	ALGA0107994	0	43459192	C	A
1	H3GA0001513	0	43607958	A	G
1	ASGA0002419	0	43638781	G	A
1	ASGA0002422	0	43741515	A	G
1	ASGA0002424	0	43768069	G	A
1	DRGA0000636	0	43795165	G	A
1	ASGA0002428	0	43819028	A	G
1	ALGA0002798	0	43840920	A	G
1	ALGA0002800	0	43868579	G	A
1	DRGA0000650	0	43882699	A	G
1	ASGA0002433	0	43933334	G	A
1	ALGA0002805	0	43954624	A	G
1	DRGA0000656	0	43972864	G	A
1	ALGA0002806	0	43986463	A	G
1	SIRI0000080	0	44013987	A	G
1	ALGA0002815	0	44048727	A	G
1	ALGA0002818	0	44075520	A	G
1	DIAS0002823	0	44101406	G	A
1	MARC0012272	0	44136139	A	G
1	ASGA0002445	0	44167640	G	A
1	ASGA0002447	0	44210408	A	G
1	MARC0021005	0	44231584	G	A
1	ASGA0090189	0	44497587	A	G
1	ASGA0101808	0	44564440	G	A
1	ASGA0001464	0	44751939	G	A
1	MARC0008637	0	44938520	G	A
1	MARC0076346	0	44938878	A	G
1	WU_10.2_1_45022665	0	45022665	A	G
1	ASGA0002448	0	45116274	A	G
1	ALGA0002842	0	45396858	G	A
1	ALGA0105589	0	45404064	C	A
1	MARC0036439	0	45439977	A	G
1	ALGA0002850	0	45536477	G	A
1	ASGA0002466	0	45679931	A	G
1	INRA0001930	0	45697738	A	G
1	DRGA0000678	0	45809391	A	G
1	ASGA0002473	0	45831843	G	A
1	DRGA0000685	0	45900929	A	C
1	DRGA0000688	0	45997932	A	G
1	DRGA0000690	0	46028574	G	A
1	DRGA0000694	0	46074840	A	G
1	DRGA0000695	0	46109103	C	A
1	ASGA0002479	0	46197863	A	G
1	ALGA0117285	0	46272825	A	G
1	ASGA0094110	0	46529805	A	G
1	ASGA0103811	0	46907309	G	A
1	ALGA0002903	0	47360160	C	A
1	DRGA0000698	0	47653980	C	A
1	MARC0027915	0	47690951	G	A
1	INRA0001968	0	47711253	G	A
1	ASGA0104733	0	47937152	A	G
1	ALGA0002916	0	48169059	A	G
1	ASGA0002512	0	48225073	A	G
1	DRGA0000714	0	48266324	A	C
1	ALGA0002938	0	48408098	A	G
1	MARC0030041	0	48566564	G	A
1	DRGA0000716	0	48628723	G	A
1	H3GA0001567	0	48841029	G	A
1	ASGA0002533	0	48913544	A	G
1	H3GA0001574	0	49140000	A	G
1	ASGA0002552	0	49192624	G	A
1	MARC0068812	0	49368325	G	A
1	ASGA0002556	0	49469604	G	A
1	ALGA0002981	0	49492820	C	A
1	INRA0002035	0	49673893	A	G
1	ASGA0002563	0	49725381	C	A
1	ASGA0002567	0	49766240	C	A
1	ALGA0002991	0	49796904	A	G
1	ASGA0002568	0	49820676	A	G
1	MARC0104539	0	49841979	G	A
1	ALGA0002996	0	49893719	A	G
1	DRGA0000745	0	50098593	G	A
1	MARC0056989	0	50500358	A	G
1	MARC0080112	0	50857125	G	A
1	INRA0002076	0	50902871	A	C
1	ALGA0003034	0	50914824	A	G
1	DRGA0000756	0	51130573	A	G
1	ALGA0003075	0	51671808	A	G
1	DRGA0000770	0	51978066	G	A
1	DRGA0000771	0	51998764	A	C
1	MARC0052861	0	52017496	G	A
1	ALGA0003095	0	52319685	A	G
1	MARC0000470	0	52418922	C	A
1	ALGA0119385	0	52578628	A	G
1	ALGA0003112	0	52653436	A	G
1	ALGA0003119	0	52958755	G	A
1	ALGA0003122	0	53023914	A	G
1	DRGA0000797	0	53171055	A	G
1	ALGA0003129	0	53212237	G	A
1	H3GA0001617	0	53320108	A	G
1	ALGA0003146	0	53704182	C	A
1	ALGA0003149	0	53726743	A	G
1	ALGA0003152	0	53913932	A	G
1	ALGA0003154	0	53927151	A	G
1	DRGA0000808	0	53940146	G	A
1	DRGA0000813	0	54014686	A	G
1	SIRI0000263	0	54033593	A	C
1	ASGA0002653	0	54068013	A	C
1	MARC0078789	0	54093883	G	A
1	H3GA0001628	0	54144185	G	A
1	H3GA0001631	0	54216280	A	G
1	DRGA0000823	0	54546769	A	G
1	MARC0091245	0	54684345	A	G
1	DRGA0000827	0	54765720	G	A
1	MARC0023808	0	54929205	A	G
1	ALGA0003195	0	54962087	A	G
1	ALGA0109305	0	55176817	A	G
1	DRGA0000833	0	55290662	A	G
1	DRGA0000839	0	55583516	G	A
1	ASGA0002680	0	55816478	G	A
1	ALGA0003214	0	55856661	A	G
1	ALGA0003218	0	55890468	C	A
1	MARC0009277	0	55927792	A	G
1	ALGA0003221	0	55938434	G	A
1	ALGA0003237	0	56171014	C	A
1	ALGA0003260	0	56384076	G	A
1	ASGA0002711	0	56404857	A	G
1	ASGA0096821	0	56413883	A	G
1	WU_10.2_1_56691599	0	56691599	G	A
1	WU_10.2_1_56777489	0	56777489	A	G
1	MARC0065362	0	57262996	A	G
1	MARC0043932	0	57561914	A	G
1	ALGA0003310	0	57600062	A	C
1	ALGA0003346	0	57841633	G	A
1	ALGA0003365	0	57968318	C	A
1	ASGA0002800	0	58019757	A	G
1	H3GA0001710	0	58220232	G	A
1	ALGA0003403	0	58365937	A	G
1	DIAS0001072	0	58579470	A	G
1	ALGA0003423	0	58600456	G	A
1	ALGA0003430	0	58693947	A	C
1	H3GA0001730	0	58854346	A	C
1	H3GA0001733	0	58990256	A	G
1	DIAS0000655	0	59101805	A	G
1	DIAS0000342	0	59412805	G	A
1	MARC0112628	0	59488692	G	A
1	DRGA0000908	0	59742210	A	G
1	DRGA0000913	0	60022622	C	A
1	MARC0052536	0	60028739	G	A
1	ASGA0002891	0	60109264	A	G
1	ALGA0003503	0	60118182	G	A
1	ALGA0003507	0	60173706	A	G
1	ASGA0002904	0	60239650	A	G
1	SIRI0001339	0	60274039	G	A
1	INRA0002424	0	60359556	A	G
1	INRA0002425	0	60381965	A	G
1	DRGA0000925	0	60415129	A	G
1	ALGA0003516	0	60435580	A	C
1	ALGA0003521	0	60455614	G	A
1	ALGA0003523	0	60529049	G	A
1	ALGA0003525	0	60631425	G	A
1	ASGA0002927	0	60727881	C	A
1	ALGA0003539	0	60769684	A	G
1	ALGA0003537	0	60853614	A	T
1	DIAS0001185	0	60938935	G	A
1	ASGA0002936	0	60987629	C	A
1	H3GA0001770	0	61002086	G	A
1	ALGA0003548	0	61043511	G	A
1	DBUN0003697	0	61061074	A	G
1	INRA0002445	0	61127993	A	C
1	INRA0002446	0	61159644	G	A
1	H3GA0001775	0	61214864	A	C
1	ASGA0002947	0	61754490	G	A
1	DRGA0000934	0	61771540	G	A
1	ALGA0003570	0	61880436	G	A
1	ALGA0003579	0	61949887	A	C
1	MARC0047693	0	62127068	G	A
1	ALGA0003583	0	62229845	A	G
1	ALGA0003587	0	62243476	A	C
1	ASGA0002971	0	62406765	G	A
1	ALGA0003618	0	62600096	G	A
1	ALGA0003606	0	62611784	A	C
1	MARC0094845	0	62632660	A	G
1	ALGA0003611	0	62792127	A	G
1	ASGA0002987	0	62815369	G	A
1	ALGA0003627	0	62955174	A	G
1	ALGA0112694	0	63025215	G	A
1	ASGA0003001	0	63040749	A	C
1	ALGA0003646	0	63174967	A	G
1	ASGA0003019	0	63206379	G	A
1	ALGA0003650	0	63223585	G	A
1	ASGA0003022	0	63236510	A	G
1	H3GA0001807	0	63281653	G	A
1	INRA0002536	0	63293505	A	C
1	ASGA0003027	0	63345571	A	T
1	H3GA0001809	0	63378123	G	A
1	MARC0038780	0	63479063	A	G
1	SIRI0000445	0	63639009	A	G
1	ASGA0003043	0	63809192	A	T
1	MARC0003007	0	63948056	G	A
1	ASGA0003045	0	64018444	A	C
1	ASGA0003049	0	64036440	C	A
1	ASGA0003051	0	64054552	A	G
1	ALGA0003690	0	64094344	A	G
1	DRGA0000958	0	64123371	G	A
1	ASGA0102072	0	64155545	G	A
1	MARC0065740	0	64251838	G	A
1	ASGA0095561	0	64331391	A	C
1	ASGA0089196	0	64338940	G	A
1	H3GA0055815	0	64422086	A	G
1	MARC0027518	0	64488649	G	A
1	MARC0029325	0	64510677	C	A
1	ASGA0003062	0	64708834	A	G
1	ALGA0003699	0	64722653	G	A
1	ASGA0003069	0	64750711	A	G
1	H3GA0001825	0	64820435	A	G
1	ALGA0003716	0	65086290	A	G
1	DRGA0000963	0	65101455	A	G
1	H3GA0001828	0	65115166	A	G
1	ASGA0003080	0	65135487	A	G
1	ALGA0003725	0	65157656	G	A
1	ASGA0003081	0	65183502	G	A
1	ALGA0003728	0	65204732	G	A
1	DRGA0000971	0	65237799	A	G
1	DRGA0000977	0	65306294	G	A
1	ASGA0003091	0	65321144	A	G
1	ALGA0003741	0	65350396	G	A
1	ALGA0003751	0	65416910	A	G
1	ASGA0003097	0	65441127	C	A
1	ASGA0003100	0	65464585	G	A
1	ALGA0003761	0	65539325	G	A
1	ASGA0003102	0	65606656	G	A
1	ALGA0110077	0	65609894	A	G
1	ALGA0003762	0	65827162	G	A
1	MARC0026746	0	65878511	A	G
1	ASGA0003114	0	65922688	G	A
1	ASGA0003117	0	66015914	G	A
1	ALGA0003779	0	66069279	A	G
1	INRA0002582	0	66204810	A	G
1	ALGA0003787	0	66220529	C	A
1	ALGA0003788	0	66232889	A	C
1	ALGA0003793	0	66263343	A	G
1	DRGA0000990	0	66292224	A	C
1	ALGA0003797	0	66336428	C	A
1	ALGA0003800	0	66381032	G	A
1	DRGA0000994	0	66455394	A	G
1	ALGA0003807	0	66488054	A	C
1	ASGA0003137	0	66506265	G	A
1	ALGA0003812	0	66531284	A	G
1	SIRI0000487	0	66565631	A	G
1	ASGA0003139	0	66575392	A	C
1	ALGA0003818	0	66596666	A	G
1	ASGA0003143	0	66641101	G	A
1	ALGA0003826	0	66718979	C	A
1	ALGA0003829	0	66734808	A	C
1	MARC0027557	0	66820206	C	A
1	DRGA0001009	0	67050038	C	A
1	ALGA0003836	0	67098225	A	G
1	ASGA0003156	0	67111467	G	A
1	ASGA0003153	0	67164809	G	A
1	MARC0085254	0	67229359	G	A
1	ASGA0091084	0	67235519	G	A
1	ASGA0003157	0	67370311	G	A
1	MARC0063106	0	67392874	G	A
1	DRGA0001019	0	67458584	G	A
1	DRGA0001020	0	67557245	G	A
1	ASGA0003159	0	67590052	G	A
1	DRGA0001024	0	67614115	G	A
1	ALGA0003852	0	67648440	A	G
1	MARC0071245	0	67716657	A	G
1	H3GA0001865	0	67809463	A	G
1	ALGA0003859	0	67862635	C	A
1	ASGA0003163	0	67946336	A	G
1	ASGA0097137	0	67951385	G	A
1	ASGA0003166	0	68207754	A	G
1	INRA0002631	0	68289436	C	A
1	DRGA0001033	0	68307310	A	G
1	ALGA0003867	0	68342399	A	G
1	MARC0001491	0	68399633	G	A
1	ASGA0003175	0	68547892	G	A
1	INRA0002644	0	68993279	A	G
1	ALGA0003873	0	69039001	C	A
1	H3GA0001869	0	69063593	A	G
1	MARC0068954	0	69079272	A	G
1	MARC0010504	0	69096777	C	A
1	DRGA0001050	0	69193400	C	A
1	MARC0026060	0	69223005	G	A
1	ALGA0003880	0	69270293	C	A
1	DRGA0001052	0	69325822	G	A
1	MARC0065312	0	69342827	G	A
1	MARC0038546	0	69362805	A	G
1	ALGA0113051	0	69552297	A	G
1	ALGA0109685	0	69554362	G	A
1	DRGA0001055	0	69674151	T	A
1	DRGA0001059	0	69681307	A	G
1	ASGA0003182	0	69781723	A	G
1	ASGA0003185	0	69900465	G	A
1	ALGA0003892	0	69968051	A	C
1	ALGA0003893	0	70002082	G	A
1	DRGA0001062	0	70024611	A	G
1	INRA0002659	0	70648896	A	G
1	ALGA0003900	0	70712755	G	A
1	DRGA0001072	0	70784564	G	A
1	INRA0002667	0	70920102	G	A
1	H3GA0001876	0	71151381	A	G
1	ASGA0003200	0	71244974	C	A
1	M1GA0000987	0	71434029	A	G
1	H3GA0001881	0	71455634	G	A
1	ALGA0003918	0	71622669	G	A
1	ALGA0003920	0	71741621	A	G
1	ALGA0003922	0	71814075	G	A
1	INRA0002686	0	71880784	A	C
1	ASGA0003205	0	71950726	A	G
1	ASGA0003207	0	72028362	A	G
1	DRGA0001093	0	72122668	G	A
1	MARC0104877	0	72136596	G	A
1	MARC0059407	0	72300056	G	A
1	ALGA0003935	0	72365650	A	G
1	DRGA0001098	0	72489323	A	G
1	H3GA0001888	0	72814752	A	G
1	ALGA0003952	0	72982828	C	A
1	ALGA0003953	0	73100657	G	A
1	ASGA0003235	0	73520354	A	G
1	ALGA0003968	0	73886202	A	G
1	DRGA0001106	0	74019662	G	A
1	ALGA0003991	0	74364965	G	A
1	ALGA0003992	0	74391668	C	A
1	ASGA0003261	0	74557891	A	C
1	ASGA0003265	0	74663465	A	C
1	MARC0060375	0	75674983	A	G
1	ALGA0004077	0	75692069	A	C
1	ALGA0004074	0	75728908	G	A
1	INRA0002784	0	76030269	G	A
1	ALGA0004098	0	76319874	A	C
1	ASGA0003319	0	76623707	A	G
1	ASGA0003322	0	76812279	G	A
1	MARC0058187	0	76905362	A	G
1	DRGA0001124	0	76975200	G	A
1	ASGA0003327	0	77142294	A	C
1	SIRI0000077	0	77176302	A	G
1	ALGA0004136	0	77230227	G	A
1	DRGA0001126	0	77798848	T	A
1	MARC0082293	0	77973487	C	A
1	DRGA0001127	0	77999034	G	A
1	DRGA0001134	0	78440562	G	A
1	ASGA0003341	0	78876581	G	A
1	ALGA0004197	0	79553192	G	A
1	H3GA0001977	0	80667615	G	A
1	ASGA0003367	0	80700936	G	A
1	ALGA0004218	0	80728151	A	G
1	ASGA0003384	0	80862820	G	A
1	ASGA0003393	0	81157245	A	G
1	INRA0002881	0	81238184	A	G
1	ALGA0004262	0	81363529	A	G
1	ALGA0004266	0	81438890	G	A
1	H3GA0002001	0	81518643	A	C
1	ALGA0004272	0	81572326	G	A
1	H3GA0002007	0	81629776	G	A
1	INRA0002901	0	81716516	A	G
1	ASGA0003421	0	81752991	G	A
1	ALGA0004279	0	81778224	A	G
1	ASGA0106258	0	81902314	A	G
1	MARC0015644	0	81998047	A	G
1	ASGA0084706	0	82057140	G	A
1	ALGA0123576	0	82060812	G	A
1	ALGA0118409	0	82066928	A	G
1	MARC0079055	0	82159992	A	G
1	ASGA0087548	0	82164534	A	G
1	ASGA0003435	0	82217436	G	A
1	MARC0005586	0	82273833	C	A
1	ASGA0003423	0	82317661	G	A
1	ALGA0004293	0	82335564	A	G
1	H3GA0002014	0	82432785	G	A
1	ASGA0003457	0	82563753	A	G
1	MARC0013267	0	82582533	A	G
1	ALGA0004308	0	82659323	A	G
1	DRGA0001155	0	82698987	A	G
1	ALGA0004306	0	82741745	G	A
1	ASGA0003459	0	82765808	A	G
1	MARC0060545	0	82853588	A	G
1	ALGA0004318	0	82898799	C	A
1	ASGA0003465	0	82927458	A	G
1	ALGA0004311	0	82964894	G	A
1	MARC0025539	0	83022518	A	G
1	H3GA0002028	0	83033506	A	G
1	H3GA0002037	0	83142255	G	A
1	MARC0008268	0	83163136	A	G
1	ALGA0004333	0	83228460	A	G
1	MARC0014911	0	83260076	A	C
1	ASGA0003476	0	83283489	G	A
1	INRA0002909	0	83308521	C	A
1	DRGA0001159	0	83357328	G	A
1	ASGA0003481	0	83444533	G	A
1	INRA0002912	0	83477121	G	A
1	ASGA0003483	0	83498280	A	G
1	H3GA0002049	0	83540558	G	A
1	ALGA0004351	0	83612114	A	G
1	ALGA0004354	0	83753095	C	A
1	H3GA0002051	0	83812379	A	G
1	ASGA0003503	0	84007856	A	G
1	ASGA0003506	0	84029992	G	A
1	ASGA0003509	0	84055266	G	A
1	ASGA0003511	0	84086508	G	A
1	MARC0100294	0	84107174	A	G
1	MARC0022047	0	84150234	G	A
1	ALGA0004377	0	84162499	G	A
1	ASGA0003523	0	84202480	A	G
1	ALGA0004384	0	84223593	A	G
1	ALGA0004392	0	84282882	T	A
1	H3GA0002080	0	84305540	G	A
1	INRA0002932	0	84360641	G	A
1	H3GA0002082	0	84377667	C	A
1	ALGA0004394	0	84415417	G	A
1	ALGA0004395	0	84430724	C	A
1	INRA0002935	0	84580457	A	G
1	ALGA0004401	0	84593851	G	A
1	ALGA0004441	0	84640944	A	G
1	ASGA0003549	0	84664400	A	G
1	INRA0002957	0	84791377	A	G
1	H3GA0002093	0	84816634	G	A
1	ASGA0100212	0	84913463	A	G
1	ALGA0123514	0	84960922	G	A
1	ALGA0103592	0	85126821	G	A
1	ASGA0098061	0	85248481	A	C
1	H3GA0056035	0	85283793	G	A
1	ASGA0103302	0	85499603	A	G
1	ASGA0003544	0	85701697	T	A
1	ALGA0004418	0	85836343	A	C
1	MARC0037432	0	85857175	A	G
1	ALGA0004414	0	85872930	A	G
1	ASGA0003537	0	85894607	G	A
1	ALGA0004408	0	85975562	A	G
1	MARC0010696	0	86014836	G	A
1	ALGA0004413	0	86039177	A	G
1	MARC0027209	0	86078330	A	C
1	M1GA0001028	0	86150696	G	A
1	H3GA0002087	0	86227622	A	G
1	ALGA0108655	0	86359770	A	G
1	ASGA0096814	0	86739660	G	A
1	ALGA0004445	0	86942101	G	A
1	DRGA0001180	0	87012148	C	A
1	ASGA0003564	0	87059998	A	C
1	SIRI0000273	0	87072923	G	A
1	ASGA0094053	0	87118522	G	A
1	MARC0022221	0	87192759	G	A
1	MARC0050566	0	87284139	G	A
1	H3GA0056556	0	87325170	A	G
1	ASGA0085501	0	87329182	G	A
1	ASGA0003569	0	87513453	A	C
1	ALGA0004473	0	87586276	G	A
1	H3GA0002118	0	87601027	G	A
1	ALGA0004476	0	87621858	G	A
1	ASGA0003574	0	87650663	C	A
1	ALGA0004483	0	87733332	A	C
1	DIAS0002710	0	87753862	G	A
1	ASGA0003585	0	87803047	G	A
1	H3GA0002131	0	87852879	G	A
1	INRA0002998	0	88055468	A	G
1	DRGA0001192	0	88076184	C	A
1	INRA0003003	0	88095667	G	A
1	MARC0042851	0	88177932	G	A
1	ALGA0004503	0	88428444	A	G
1	ALGA0004508	0	88491930	A	C
1	H3GA0002135	0	88590601	A	G
1	INRA0003011	0	88676292	A	C
1	ASGA0003601	0	88720487	A	G
1	ALGA0115754	0	88863119	G	A
1	MARC0007213	0	89045912	G	A
1	WU_10.2_1_89212770	0	89212770	A	G
1	H3GA0002137	0	89376042	A	C
1	ALGA0004510	0	89410414	G	A
1	ALGA0004513	0	89492284	G	A
1	ASGA0003606	0	89502293	G	A
1	ALGA0004521	0	89711741	G	A
1	ASGA0003609	0	89779792	G	A
1	ALGA0004524	0	89821352	A	C
1	ALGA0004562	0	90654890	G	A
1	ALGA0004554	0	90719685	G	A
1	ALGA0004552	0	90787067	A	G
1	ALGA0004563	0	90798092	G	A
1	ALGA0004569	0	90819399	A	G
1	DRGA0001218	0	90853264	A	G
1	ALGA0004579	0	90916676	A	C
1	ASGA0003630	0	90962043	G	A
1	ASGA0003633	0	91015459	G	A
1	DRGA0001228	0	91041351	A	G
1	ASGA0003636	0	91126608	A	G
1	ALGA0004609	0	91205357	A	C
1	H3GA0002152	0	91278566	A	G
1	ASGA0003638	0	91332260	C	A
1	DRGA0001238	0	91357929	A	G
1	ALGA0004613	0	91385935	C	A
1	ALGA0004618	0	91452269	A	G
1	MARC0066474	0	91489854	A	G
1	DRGA0001246	0	91524455	A	C
1	ASGA0003643	0	91563929	A	G
1	H3GA0002156	0	91678763	A	G
1	H3GA0002158	0	91739684	G	A
1	MARC0052673	0	91829728	A	G
1	ASGA0003652	0	91865522	G	A
1	DIAS0001377	0	91882492	G	A
1	DRGA0001252	0	91939219	A	G
1	DIAS0003146	0	91983106	A	C
1	DBUN0003645	0	92004937	A	G
1	ASGA0003663	0	92026588	C	A
1	MARC0094218	0	92195316	A	G
1	ASGA0003672	0	92388150	C	A
1	DRGA0001262	0	92547817	A	G
1	DRGA0001263	0	92568356	A	C
1	ALGA0004675	0	92967007	A	G
1	ALGA0004678	0	93101692	A	C
1	ASGA0003689	0	93179162	G	A
1	BGIS0007632	0	93363871	G	A
1	ALGA0004694	0	93695736	A	G
1	MARC0025200	0	93730143	G	A
1	ALGA0004697	0	94214550	A	C
1	MARC0004776	0	94259519	A	G
1	ALGA0004703	0	94367465	G	A
1	ALGA0004705	0	94490355	A	G
1	ALGA0004707	0	94539804	A	G
1	ALGA0004714	0	94621679	A	C
1	ASGA0003704	0	94656312	C	A
1	ALGA0004722	0	94935963	G	A
1	ALGA0004723	0	95010340	A	G
1	ASGA0003711	0	95099817	G	A
1	DRGA0001283	0	95146233	G	A
1	ALGA0004729	0	95417462	A	G
1	ASGA0003714	0	95477646	A	G
1	DRGA0001285	0	95722641	A	G
1	INRA0003187	0	95873800	G	A
1	DRGA0001286	0	95898595	A	G
1	H3GA0002192	0	95974585	G	A
1	ASGA0003716	0	95995816	A	G
1	ALGA0004735	0	96015876	A	G
1	ASGA0003717	0	96034375	A	G
1	DRGA0001287	0	96062622	C	A
1	DRGA0001289	0	96084318	C	A
1	DRGA0001292	0	96215547	A	G
1	ALGA0004743	0	96303394	A	G
1	ASGA0003720	0	96350168	A	G
1	ALGA0004745	0	96390904	A	G
1	ASGA0003722	0	96434739	G	A
1	ALGA0004746	0	96552347	G	A
1	MARC0090283	0	96594378	A	G
1	ALGA0004751	0	96807795	A	G
1	ALGA0004752	0	96820680	A	C
1	H3GA0002203	0	96833336	A	G
1	MARC0072873	0	96867639	A	G
1	ALGA0004758	0	96957956	G	A
1	ASGA0003731	0	97019667	A	G
1	H3GA0002210	0	97039899	G	A
1	ALGA0004762	0	97068490	A	G
1	ALGA0004771	0	97106656	A	G
1	DRGA0001297	0	97127015	A	G
1	ALGA0004774	0	97143269	A	C
1	MARC0030088	0	97282070	A	G
1	MARC0004786	0	97312380	G	A
1	ALGA0004796	0	97351705	A	G
1	DRGA0001300	0	97538262	A	G
1	DRGA0001301	0	97558608	A	C
1	DRGA0001299	0	97584782	A	G
1	DRGA0001304	0	97753852	G	A
1	MARC0063407	0	97835870	G	A
1	ASGA0003760	0	97878059	A	G
1	ASGA0003761	0	97902752	G	A
1	INRA0003212	0	97924183	A	G
1	H3GA0002223	0	97978461	G	A
1	INRA0003215	0	98048248	A	G
1	DRGA0001310	0	98076055	A	G
1	DRGA0001312	0	98459990	A	C
1	ALGA0004819	0	98564209	A	G
1	ASGA0003764	0	98637932	G	A
1	ALGA0110979	0	98702439	A	G
1	ALGA0004820	0	98727468	A	G
1	DRGA0001320	0	98775054	G	A
1	DRGA0001321	0	98791977	A	G
1	H3GA0002228	0	98913197	A	G
1	ALGA0004833	0	98992614	C	A
1	INRA0003230	0	99237583	G	A
1	CASI0009963	0	99343648	A	G
1	ALGA0004842	0	99363503	C	A
1	ALGA0004844	0	99392377	A	G
1	MARC0021257	0	99441810	A	G
1	ASGA0003785	0	99665215	A	G
1	DRGA0001337	0	99925873	G	A
1	ASGA0003791	0	99976844	A	C
1	ALGA0004882	0	100050454	G	A
1	DRGA0001340	0	100080552	G	A
1	ALGA0004886	0	100142509	A	C
1	ALGA0004889	0	100165684	A	G
1	H3GA0002253	0	100223426	G	A
1	H3GA0002254	0	100238875	A	G
1	H3GA0002255	0	100297114	A	G
1	ALGA0004904	0	100338314	G	A
1	ASGA0003802	0	100377479	G	A
1	DRGA0001350	0	100398783	A	G
1	MARC0112119	0	100420304	C	A
1	DRGA0001356	0	100499173	A	G
1	H3GA0002262	0	100513906	A	C
1	ASGA0003807	0	100527549	A	C
1	ASGA0104869	0	100809374	A	G
1	DRGA0001357	0	100952140	G	A
1	ALGA0004924	0	100995739	G	A
1	ALGA0004933	0	101399152	G	A
1	MARC0003227	0	101506681	A	C
1	ALGA0004938	0	101582679	A	G
1	DRGA0001365	0	101708559	G	A
1	M1GA0001057	0	101771481	G	A
1	ASGA0003828	0	101787100	A	G
1	MARC0027368	0	101884603	A	G
1	ALGA0004950	0	101936881	C	A
1	ALGA0004951	0	101959023	C	A
1	H3GA0002271	0	102071378	A	G
1	MARC0048500	0	102146358	G	A
1	DRGA0001369	0	102169351	A	C
1	MARC0008801	0	102290540	C	A
1	ASGA0003853	0	102423413	G	A
1	ASGA0003855	0	102437218	A	C
1	ALGA0004956	0	102484726	G	A
1	H3GA0002281	0	102605725	A	G
1	DRGA0001375	0	102645300	A	G
1	WU_10.2_1_102866356	0	102866356	A	G
1	MARC0013705	0	103129617	G	A
1	SIRI0001177	0	103163404	G	A
1	ASGA0003865	0	103191342	A	G
1	WU_10.2_1_103282812	0	103282812	A	G
1	ASGA0003868	0	103818293	A	C
1	MARC0070002	0	103857946	G	A
1	ALGA0004980	0	103891575	A	G
1	H3GA0002290	0	103912314	A	C
1	ALGA0004983	0	103926615	A	G
1	ALGA0004991	0	103980217	A	G
1	MARC0035737	0	104002361	A	C
1	ASGA0003873	0	104073651	A	G
1	MARC0071716	0	104141210	A	C
1	H3GA0002294	0	104207475	G	A
1	MARC0010598	0	104265674	G	A
1	MARC0010516	0	104293294	A	G
1	ALGA0005004	0	104428732	A	G
1	ALGA0005007	0	104464695	G	A
1	H3GA0002300	0	104481440	C	A
1	H3GA0002301	0	104514556	A	G
1	WU_10.2_1_104639777	0	104639777	A	G
1	ASGA0003886	0	104685944	G	A
1	H3GA0002306	0	104709048	G	A
1	H3GA0002307	0	104737330	A	G
1	H3GA0002309	0	104916977	A	C
1	ASGA0003904	0	105048146	G	A
1	ALGA0005037	0	105172175	A	G
1	ALGA0005042	0	105254701	G	A
1	MARC0017575	0	105362894	A	C
1	ALGA0102912	0	105364663	A	G
1	MARC0089353	0	105369292	G	A
1	ALGA0115211	0	105377523	A	G
1	DRGA0001385	0	105458395	C	A
1	ASGA0003933	0	105492911	A	G
1	MARC0008887	0	105707959	G	A
1	ALGA0005064	0	105732281	A	G
1	ASGA0003937	0	105783062	A	G
1	ALGA0005067	0	105826187	G	A
1	ALGA0123147	0	105834760	A	C
1	MARC0071179	0	105836411	G	A
1	ALGA0005071	0	105951016	G	A
1	ALGA0005078	0	105969318	A	G
1	ALGA0005085	0	105985626	A	G
1	MARC0053100	0	106247407	A	G
1	ASGA0106270	0	106360939	G	A
1	ASGA0095814	0	106396936	A	G
1	ASGA0099838	0	106506602	A	G
1	ASGA0004014	0	106653786	A	G
1	ASGA0004008	0	106716001	G	A
1	ASGA0004005	0	106768830	G	A
1	ASGA0003997	0	107013020	G	A
1	H3GA0002377	0	107075251	C	A
1	ASGA0003985	0	107195237	C	A
1	ASGA0003984	0	107226518	A	C
1	ASGA0003983	0	107238695	A	G
1	ALGA0005129	0	107283424	A	G
1	ALGA0005119	0	107343474	G	A
1	CASI0008179	0	107372017	G	A
1	ASGA0003969	0	107386253	G	A
1	ASGA0003968	0	107465596	A	G
1	H3GA0002356	0	107510989	A	G
1	ASGA0003962	0	107545649	G	A
1	ASGA0003960	0	107572525	C	A
1	H3GA0053777	0	107763151	C	A
1	H3GA0053675	0	107783024	G	A
1	ASGA0100276	0	107866195	A	G
1	H3GA0054150	0	107877381	A	G
1	H3GA0002394	0	107915899	A	G
1	ASGA0004028	0	108057002	A	G
1	MARC0068314	0	108085908	G	A
1	H3GA0002403	0	108194359	A	G
1	MARC0072128	0	108215566	A	G
1	MARC0028113	0	108648750	G	A
1	WU_10.2_1_108846140	0	108846140	A	G
1	ALGA0005204	0	108932925	G	A
1	ALGA0005208	0	109014259	G	A
1	H3GA0002423	0	109117790	A	G
1	MARC0006057	0	109280791	G	A
1	ALGA0005223	0	109322990	G	A
1	ALGA0005233	0	109367973	G	A
1	MARC0038607	0	109409360	G	A
1	ASGA0004070	0	109597972	G	A
1	M1GA0001078	0	109794535	G	A
1	DRGA0001412	0	109912929	A	G
1	INRA0003497	0	110118325	G	A
1	ASGA0004073	0	110150499	A	G
1	INRA0003513	0	110173874	C	A
1	ALGA0005264	0	110279854	G	A
1	INRA0003515	0	110313837	A	G
1	INRA0003519	0	110403172	C	A
1	CAIL0000072	0	110548193	A	G
1	WU_10.2_1_110664918	0	110664918	C	A
1	MARC0019742	0	110728216	G	A
1	MARC0075524	0	110903682	G	A
1	WU_10.2_1_111006587	0	111006587	A	C
1	WU_10.2_1_111325358	0	111325358	G	A
1	WU_10.2_1_111337963	0	111337963	A	G
1	ALGA0005270	0	111456164	A	G
1	MARC0086394	0	111552970	A	G
1	INRA0003533	0	111664283	G	A
1	INRA0003531	0	111679547	G	A
1	INRA0003535	0	111796269	G	A
1	ALGA0005277	0	112246100	A	G
1	ALGA0005280	0	112270781	A	G
1	MARC0114221	0	112334349	A	G
1	WU_10.2_1_112386694	0	112386694	A	G
1	DRGA0001418	0	112480653	A	G
1	ALGA0005287	0	112505390	G	A
1	WU_10.2_1_112618509	0	112618509	G	A
1	H3GA0002450	0	112742564	C	A
1	ASGA0004087	0	113172644	C	A
1	ALGA0005305	0	113314160	A	G
1	ASGA0004091	0	113329078	G	A
1	H3GA0002455	0	113358109	A	C
1	ASGA0004095	0	113473890	G	A
1	ASGA0004103	0	113524314	A	G
1	MARC0072716	0	113733119	A	G
1	MARC0038258	0	113776291	G	A
1	INRA0003586	0	114099357	G	A
1	H3GA0002459	0	114161547	G	A
1	ASGA0004108	0	114237485	C	A
1	MARC0030572	0	114441231	G	A
1	INRA0003592	0	114685878	G	A
1	ALGA0005323	0	114729971	G	A
1	ASGA0004111	0	114750456	A	G
1	H3GA0002465	0	115016840	G	A
1	ALGA0005329	0	115259642	A	G
1	ASGA0004114	0	115336324	A	G
1	DRGA0001431	0	115349257	G	A
1	ASGA0004115	0	115378453	G	A
1	H3GA0002469	0	115470060	G	A
1	ALGA0005334	0	115707215	G	A
1	INRA0003607	0	116201247	A	G
1	MARC0031963	0	116233804	A	G
1	INRA0003610	0	116300968	C	A
1	MARC0046223	0	116356209	G	A
1	ASGA0004122	0	116390406	G	A
1	ALGA0005361	0	116745584	G	A
1	ASGA0105940	0	116992830	G	A
1	DRGA0001438	0	117018825	G	A
1	ALGA0005375	0	117148730	G	A
1	ALGA0005394	0	117199378	C	G
1	ASGA0004149	0	117234927	A	C
1	INRA0003647	0	117284820	G	A
1	ASGA0004144	0	117301395	A	C
1	ASGA0095614	0	117314892	G	A
1	H3GA0002483	0	117318447	G	A
1	ALGA0005381	0	117359842	A	G
1	ASGA0004152	0	117481090	G	A
1	DIAS0002366	0	117504062	A	G
1	ASGA0004159	0	117542416	G	A
1	ASGA0004161	0	117572118	G	A
1	INRA0003660	0	117588749	G	A
1	H3GA0002488	0	117846961	G	A
1	ALGA0005411	0	118042320	A	G
1	INRA0003669	0	118370336	G	A
1	DRGA0001449	0	118496465	C	A
1	WU_10.2_1_118612696	0	118612696	G	A
1	INRA0003679	0	118738914	A	G
1	ALGA0005422	0	118845627	G	A
1	H3GA0002512	0	118901594	A	G
1	ASGA0004184	0	118954335	A	G
1	ASGA0004194	0	119004005	A	G
1	ALGA0005429	0	119049298	C	A
1	WU_10.2_1_119365664	0	119365664	G	A
1	ALGA0005448	0	119454475	G	A
1	MARC0005035	0	119497046	A	G
1	MARC0005036	0	119497071	A	G
1	DIAS0003184	0	119556999	A	G
1	ALGA0005450	0	119615788	C	A
1	ALGA0005458	0	120194631	G	A
1	DRGA0001450	0	120226823	G	A
1	INRA0003716	0	120360168	A	G
1	MARC0026013	0	120417008	A	G
1	DIAS0001261	0	120580759	G	A
1	WU_10.2_1_120638977	0	120638977	A	G
1	MARC0000061	0	120816036	A	G
1	ASGA0106092	0	120908439	A	C
1	ALGA0119806	0	120951068	G	A
1	WU_10.2_1_121081951	0	121081951	G	A
1	WU_10.2_1_121150954	0	121150954	G	A
1	WU_10.2_1_121493354	0	121493354	A	G
1	M1GA0001099	0	121626075	G	A
1	ASGA0004231	0	121663779	C	A
1	MARC0044466	0	121739704	A	G
1	H3GA0002540	0	121782234	A	G
1	ASGA0004238	0	121940593	G	A
1	H3GA0002545	0	122470014	A	G
1	ALGA0005524	0	122628688	A	G
1	MARC0114161	0	122778507	A	G
1	ALGA0005531	0	122814672	G	A
1	ALGA0005533	0	122843794	A	G
1	ALGA0005538	0	122873285	A	G
1	H3GA0002563	0	122922363	G	A
1	INRA0003807	0	123220315	C	A
1	ALGA0005548	0	123334366	G	A
1	ALGA0005551	0	123361676	A	C
1	MARC0087646	0	123415670	G	A
1	MARC0033480	0	123441355	A	G
1	ALGA0005554	0	123469826	G	A
1	INRA0003823	0	123593103	A	G
1	ALGA0005558	0	123625791	A	C
1	INRA0003826	0	123770299	G	A
1	H3GA0002574	0	123968294	C	A
1	ALGA0005564	0	124014542	G	A
1	MARC0057286	0	124019568	A	G
1	H3GA0002572	0	124037898	A	G
1	MARC0030657	0	124124932	G	A
1	H3GA0002577	0	124177694	C	A
1	MARC0086944	0	124312290	G	A
1	INRA0003832	0	124642443	G	A
1	ALGA0005584	0	124845510	A	G
1	ASGA0004300	0	124896300	G	A
1	DIAS0000196	0	124924543	A	G
1	H3GA0002594	0	124966328	A	G
1	INRA0003847	0	125123092	G	A
1	ALGA0005599	0	125216064	A	G
1	ASGA0004304	0	125555348	A	G
1	ALGA0005613	0	125648304	A	G
1	ALGA0005618	0	125673720	A	G
1	ASGA0004308	0	125714885	A	G
1	INRA0003881	0	126310419	G	A
1	MARC0042866	0	126417273	G	A
1	MARC0060136	0	126619587	G	A
1	ALGA0005631	0	126733293	G	A
1	H3GA0002614	0	126753882	G	A
1	ALGA0005635	0	126770081	A	G
1	H3GA0002618	0	126787874	G	A
1	ALGA0005639	0	126864637	A	G
1	ASGA0004319	0	126935800	T	A
1	WU_10.2_1_127079669	0	127079669	G	A
1	WU_10.2_1_127401454	0	127401454	G	A
1	ALGA0005643	0	127437757	G	A
1	ALGA0005644	0	127733470	C	A
1	WU_10.2_1_128411676	0	128411676	G	A
1	ALGA0005651	0	128634670	G	A
1	MARC0026602	0	128743563	G	C
1	ASGA0004324	0	128787685	A	G
1	INRA0003923	0	128847130	G	A
1	H3GA0002627	0	129102142	G	A
1	ALGA0005664	0	129136194	G	A
1	MARC0072090	0	129160216	C	A
1	INRA0003960	0	130060199	G	A
1	ALGA0005706	0	130293825	G	A
1	ALGA0005711	0	130315172	G	A
1	ALGA0005714	0	130340853	A	G
1	ALGA0005717	0	130361873	A	G
1	MARC0017804	0	130442874	C	A
1	SIRI0000199	0	130504664	A	G
1	ALGA0005725	0	130709887	G	A
1	ASGA0004354	0	131011448	A	C
1	INRA0003991	0	131049150	C	A
1	ASGA0004352	0	131157264	A	C
1	ALGA0005737	0	131564328	A	G
1	ALGA0005740	0	131735322	G	A
1	M1GA0001107	0	131973599	G	A
1	ASGA0004360	0	132029570	C	A
1	MARC0026235	0	132062497	A	G
1	ASGA0004364	0	132505233	A	C
1	H3GA0002658	0	132568746	A	G
1	ASGA0004370	0	132613798	G	A
1	ASGA0004378	0	132657598	G	A
1	H3GA0002664	0	132709605	A	G
1	MARC0025849	0	132779670	A	G
1	ALGA0005765	0	132826911	A	G
1	ALGA0005769	0	133180774	A	G
1	ASGA0004385	0	134051984	A	G
1	SIRI0000355	0	134118611	G	A
1	H3GA0002674	0	134139838	G	A
1	ALGA0005778	0	134309184	G	A
1	MARC0048753	0	135320152	A	G
1	MARC0068385	0	135375075	A	G
1	ASGA0004399	0	136455084	G	A
1	DRGA0001487	0	136502346	G	A
1	H3GA0002682	0	136734471	A	G
1	ALGA0005799	0	136891518	C	A
1	ALGA0005803	0	137256901	G	A
1	ALGA0005805	0	137296616	C	A
1	ASGA0096650	0	137394981	G	A
1	ALGA0118138	0	137398114	A	G
1	ASGA0105823	0	137456594	A	C
1	MARC0008937	0	137501136	A	C
1	DIAS0001610	0	137512402	A	G
1	SIRI0000117	0	137547398	A	G
1	INRA0004046	0	137597913	C	A
1	ASGA0004406	0	137630153	G	A
1	ALGA0005814	0	137728350	G	A
1	ALGA0005817	0	137767785	A	G
1	DRGA0001491	0	137814630	A	C
1	ASGA0004411	0	137861999	A	G
1	INRA0004051	0	137874175	G	A
1	ASGA0004416	0	138050612	G	A
1	ASGA0004417	0	138070556	C	A
1	ALGA0005830	0	138171977	A	G
1	ALGA0005834	0	138257957	C	A
1	MARC0103956	0	138369258	A	G
1	DRGA0001495	0	138391854	A	G
1	ALGA0005848	0	138510729	G	A
1	ASGA0004429	0	139430529	G	A
1	DRGA0001516	0	139983685	G	A
1	MARC0048256	0	139996752	A	C
1	MARC0014059	0	140260943	A	G
1	MARC0039560	0	140541767	G	A
1	ALGA0005933	0	140725359	A	G
1	ASGA0004479	0	140842490	G	A
1	MARC0012662	0	141094800	A	G
1	MARC0108203	0	141200008	A	G
1	ALGA0005938	0	141252903	C	A
1	WU_10.2_1_141717122	0	141717122	G	A
1	WU_10.2_1_141934897	0	141934897	A	G
1	ALGA0005943	0	142133472	G	A
1	ASGA0004483	0	142290765	A	G
1	ALGA0005946	0	142319049	G	A
1	ASGA0004482	0	142353944	A	C
1	1_142535524	0	142535524	A	G
1	H3GA0002737	0	142765679	A	G
1	ALGA0005957	0	142837300	C	G
1	ALGA0005959	0	143058269	A	G
1	ALGA0110613	0	143601266	C	A
1	ASGA0102084	0	143603061	G	A
1	MARC0114582	0	143876061	G	A
1	MARC0065884	0	143979942	A	G
1	DIAS0004572	0	144135159	A	G
1	MARC0003250	0	144155620	A	G
1	MARC0012177	0	144192544	A	G
1	MARC0029067	0	144340414	G	A
1	ASGA0004526	0	144597947	A	G
1	ASGA0004535	0	144888036	G	A
1	ASGA0004539	0	144941329	A	G
1	ALGA0005984	0	145279146	G	C
1	MARC0040501	0	145456959	G	A
1	MARC0029823	0	145464586	G	A
1	ALGA0005985	0	145560276	G	A
1	ALGA0005991	0	145736477	A	C
1	ASGA0004549	0	145769945	G	A
1	H3GA0002760	0	145854153	A	G
1	ASGA0004555	0	145877517	G	A
1	ASGA0004558	0	145914375	A	C
1	H3GA0002769	0	145991718	G	A
1	INRA0004224	0	146154733	A	C
1	ALGA0006012	0	146209705	A	G
1	INRA0004226	0	146216178	A	G
1	DIAS0000131	0	146247253	A	G
1	M1GA0001121	0	146280343	A	G
1	DIAS0003570	0	146309756	G	A
1	ASGA0004564	0	146332008	A	G
1	MARC0014312	0	146339608	A	G
1	ASGA0004574	0	146624170	G	A
1	ALGA0006027	0	146988836	G	A
1	M1GA0001123	0	147019363	G	A
1	ASGA0004581	0	147041975	G	A
1	H3GA0002778	0	147127841	A	G
1	ASGA0004588	0	147160858	A	C
1	DRGA0001527	0	147181001	G	A
1	MARC0046237	0	147202690	C	A
1	ALGA0006038	0	147242128	C	A
1	ASGA0004593	0	147268356	G	A
1	ASGA0004595	0	147326783	A	G
1	MARC0020010	0	147390122	A	G
1	ALGA0006042	0	147666164	G	A
1	ALGA0006043	0	147773880	C	A
1	ASGA0004598	0	147860835	G	A
[truncated: 40,454 more rows]
